# Supplementary material for: Differentially evolved glucosyltransferases determine natural variation of rice flavone accumulation and UV-tolerance
Source: Nat Commun. 2017 Dec 7;8:1975. doi: 10.1038/s41467-017-02168-x (PMC5719032; doi:10.1038/s41467-017-02168-x)
Supplement: Supplementary file 3 — Supplementary Data 1 [file 41467_2017_2168_MOESM3_ESM.xlsx]

## Sheet: Supplementary Data 1
Supplementary Data 1. Targeted flavonoid profiling in 14 plant species.
ID	Ret. Time (min)a	Precursor ions (Q1)	Product ions (Q3)	Main fragments	Compoundb	Citrus	Wheat	Bamboo	Potato	Peat moss	Arabidopsis	Fern	Hulless barley	Brachypodium	Rice	Maize	Palm	Tobacoo	Populus
F001	11.851	331.081	315	315.0, 285.0, 258.0, 243.0, 153.0	Tricin	18.48	25.42	26.41	19.1	16.63	NDc	18.19	23.16	20.8701	21.59	23.46	21.54	17.9	17.04
F002	8.786	433.113	271.1	271.1, 415.0, 313.1, 253.3, 153.2	Apigenin 7-O-glucoside	21.23	19.24	23.58	17.31	22.45	ND	16.19	22.52	20.5711	21.11	20.32	24.14	16.06	25.48
F003	8.389	463.123	301.1	301.1, 286.3, 258.4	Chrysoeriol 5-O-hexoside	26.24	22.31	24.2	18.88	21.03	ND	17.79	26.75	19.6419	24.06	21.01	24.62	20.97	25.6
F004	7.447	479.118	317.1	317.1, 460.9, 302.1, 274.2	Selgin 5-O-hexoside	19.69	18.94	18.3	13.86	24.83	ND	13.86	18.83	18.5778	19.9	18.98	18.21	13.34	16.31
F005	8.338	493.134	331.1	331.1, 315.0, 270.2	Tricin 5-O-hexoside	21.35	27.02	26.87	18.43	22.03	ND	15.02	21.86	27.4277	26.83	25.52	24.04	19.24	18.54
F006	11.903	497.144	331	331.0, 315.1, 270.0, 320.8	Tricin 4'-O-(syringyl alcohol)ether	15.88	25.34	23.81	18	13.98	ND	10.96	20.51	23.3651	19.91	24.89	19.64	15.35	12.38
F007	10.051	507.15	345.1	345.1, 329.0, 315.1, 284.1, 255.1	3',4',5'-Tricetin 5-O-hexoside	19.77	22.71	18.85	12.31	12.37	ND	11.79	12.6	18.7081	16.91	14.82	15.46	14.73	16.44
F008	10.572	549.123	301.1	301.1, 347.1, 286.1, 177.1	Chrysoeriol O-malonylhexoside	22.62	19.97	18.93	14.69	27.22	ND	11.79	14.39	17.6875	16.91	18.33	17.52	12.14	27.39
F009	8.317	565.155	367.1	367.1, 403.0, 337.1, 313.1, 283.0	C-pentosyl-apigenin O-hexoside	20.84	21.6	18.31	15.02	12.51	ND	9.22	24.06	17.3506	14.17	13.19	13.86	11.19	10.94
F010	8.39	579.2	271.2	271.2, 561.2, 543.2, 525.2, 409.2	Apigenin 7-O-rutinoside	25.92	21.33	21.64	16.75	21.68	ND	24.15	21.96	20.7879	19.19	18.4	26.06	14.66	20.56
F011	10.516	579.134	331.1	331.1, 535.1, 493.1, 315.2, 270.2	Tricin O-malonylhexoside	18.03	25.09	18.14	15.22	19.91	ND	12.54	11.92	18.8678	9.37	21.82	16.69	16.96	14.54
F012	8.499	595.166	397.1	397.1, 433.1, 379.2, 367.2, 343.2	C-pentosyl-chrysoeriol O-hexoside	18.17	15.76	17.01	12.66	9.87	ND	12.2	18.59	15.4529	12.65	16.71	13.75	12.13	11.18
F013	8.516	609.181	301.1	301.1, 463.1, 327.1, 286.1	Chrysoeriol 7-O-rutinoside	27.41	23.01	22.84	18.23	21.68	14.69	13.87	23.12	23.6755	21.52	15.75	27.68	15.76	16.89
F014	6.826	611.161	299	299.0, 449.1, 353.4, 329.6	C-hexosyl-luteolin O-hexoside	18.66	22.58	22.68	12.34	13.28	ND	13.54	26.12	19.8102	22.02	21.63	13.07	16.34	12.1
F015	7.56	625.177	463	463.0, 445.4, 427.4, 409.4, 397.4	C-hexosyl-chrysoeriol O-hexoside	19.91	25.19	18.01	13.92	16.95	ND	10.66	24.29	20.9343	24.04	18.17	15.09	16.88	17.04
F016	8.483	639.191	330.6	330.6, 493.2, 315.4, 287.4, 270.4	Tricin 7-O-rutinoside	16.69	25.35	23.23	17.05	12.65	13.54	9.78	20.32	25.0494	22.65	20.84	25.73	15.51	13.43
F017	7.553	655.188	330.9	330.9, 475.0, 373.1, 315.2, 287.1	Tricin 5-O-hexosyl-O-hexoside	13.35	21.76	20.54	13.74	16.88	ND	10.38	19.27	20.8241	18.61	18.16	15.95	12.82	12.29
F018	8.759	659.195	331	331.0, 623.3, 497.1, 315.0, 209.3	Tricin 4'-O-(syringyl alcohol) ether 5-O-hexoside	15.04	23.53	19.21	9.4	8.1	ND	9	10.15	23.6468	15.11	17.96	18.36	12.78	8.19
F019	9.969	659.196	331.1	331.1, 527.0, 497.2, 315.2, 270.2	Tricin 4'-O-(syringyl alcohol) ether O-hexoside	11.94	22.77	21.44	14.87	13.48	ND	8.81	17.66	23.4968	20.22	21.57	20.67	14.32	10.45
F020	8.903	689.208	331.1	331.1, 527.1, 375.2, 242.2, 181.2	Tricin 4'-O-(β-guaiacylglyceryl) ether 5-O-hexoside	15.11	26.02	21.51	9.36	11.95	ND	11.19	14.03	24.5004	19.35	21.63	22.05	11.78	8.95
F021	9.195	711.192	147.1	147.1, 549.2, 367.1, 337.1, 313.1	C-pentosyl-apigenin O-p-coumaroylhexoside	12.33	12.64	14.34	11.65	12.78	ND	11.05	15.59	14.1595	11.94	8.86	13.51	12.19	15.89
F022	9.969	725.2	331.1	331.1, 340.1, 579.1, 91.7	Tricin O-rhamnosyl-O-malonylhexoside	14.58	13.09	11.77	9.9	12.43	ND	10.48	9.82	13.4905	12.79	6.37	12.5	11.35	9.09
F023	8.444	727.2	419.1	419.1, 284.0, 331.2, 256.1	C-pentosyl-apigenin O-rhamnosyl-O-hexoside	14.03	13	14.63	9.78	10.51	ND	16.56	11.77	14.5142	16.83	12.89	13.05	9.39	11.52
F024	9.226	741.203	177.1	177.1, 145.1, 283.3, 367.2	C-pentosyl-apeignin O-feruloylhexoside	15.35	20.59	14.64	11.53	10.16	ND	9.78	19.59	16.716	16.38	15.02	15.69	15.51	13.77
F025	8.202	741.203	147.2	147.2, 579.3, 367.1, 337.0, 207.2	C-hexosyl-apigenin O-p-coumaroylhexoside	12	16.58	14.68	10.94	11.34	ND	10.98	22.02	25.0353	23.72	13.78	13.26	12.44	12.73
F026	7.513	757.197	147.1	147.1, 595.3, 395.1, 329.0, 299.0	C-hexosyl-luteolin O-p-coumaroylhexoside	12.19	15.58	11.39	12.71	8.99	ND	10.9	21.38	15.3413	24.43	11.85	13.48	17.28	15.56
F027	7.804	757.197	163.2	163.2, 366.8, 337.0, 433.0, 283.0	C-hexosyl-apigenin O-caffeoylhexoside	12.89	19.91	13.25	10.63	15.26	ND	14.46	16.7	14.4892	20.6	14.78	11.81	16.04	13.9
F028	7.509	757.219	595.2	595.2, 366.8, 337.0, 433.0, 283.0	C-hexosyl-apigenin O-hexosyl-O-hexoside	15.07	16.53	12.01	9.97	16.78	ND	11.02	21.99	14.812	20.41	13.47	17.29	12.66	12.87
F029	8.651	771.213	147.2	147.2, 463.2, 343.1	C-hexosyl-chrysoeriol O-p-coumaroylhexoside	11.71	10.14	9.67	12.55	10.56	ND	10.51	18.41	16.3226	23.72	8.19	14.46	17.35	9.79
F030	9.178	771.212	177	177.0, 433.1, 337.0, 591.1, 145.1	C-pentosyl-chrysoeriol O-feruloylhexoside	14.06	23.71	15.01	12.76	9.1	ND	11.51	22.34	16.967	20.77	10.03	14.5	11.61	11.74
F031	8.193	801.224	177.1	177.1, 343.1, 313.1	C-hexosyl-chrysoeriol O-feruloylhexoside	12.8	20.65	13.9	11.01	9.9	ND	10.78	15.56	14.8968	9.83	11.42	13.21	18.15	11.13
F032	7.142	919.2	471.1	471.1, 799.1, 679.2, 661.2, 621.2	C-hexosyl-apigenin O-hexosyl-O-hexosyl-O-hexoside	12.26	15.29	16.51	7	19.44	ND	9.19	7.96	12.1923	9.19	13.15	12.37	7	8.05
F033	10.514	669.183	331	331.0, 523.1, 315.1, 301.2, 270.1	Tricin O-sinapoylpentoside	12.66	16.89	17.31	10.51	11.82	ND	8.8	21.51	12.9882	19.4	16.69	19.03	11.74	9.8
F034	9.2	433.114	271.1	271.1, 379.2, 313.1, 153.2	Resokaempferol 7-O-hexoside	21.26	19.05	23.38	17.12	22.28	ND	15.63	21.19	20.1821	20.99	19.84	24.07	14.86	25.26
F035	10.2	535	287	287	Luteolin O-malonylhexoside	15.23	16.69	15	12.63	24.56	ND	11.44	16.49	14.6998	11.8	19.44	18.36	13.21	25.72
F036	8.442	727.188	419	419.0, 299.0, 147.0	C-pentosyl-luteolin O-p-coumaroylhexoside	11.49	15.53	11.49	9.7	8.39	ND	9.83	8.01	14.7626	16.45	9.59	11.31	8.02	9.19
F037	8.359	465.1	303.1	303.1	Hesperetin 5-O-glucoside	23.65	18.7	23.92	16.51	25.55	ND	22.06	19.1	19.2392	18.21	24.14	20.43	17.14	26.86
F038	7.805	611.2	465.1	465.1, 411.2, 399.2, 315.1	C-hexosyl-tricetin O-pentoside	19.75	21.42	20.5	15.06	10.87	ND	7.89	8.01	19.5889	11.93	20.46	14.76	8.25	19.05
F039	8.812	435.1	273.1	273.1, 153.0, 147.0	Naringenin 7-O-glucoside	16.46	17.24	20.75	14.04	20.22	ND	16.18	17.38	18.1046	17.56	17.76	19.21	16.08	23.61
F040	8.756	449.1	287.1	287.1	Kaempferol 3-O-glucoside	19.91	18.5	22.43	16.73	24.03	ND	27.69	25.41	20.1176	23.91	25.05	23.69	18.83	25.88
F041	10.123	417.118	255.1	255.1, 209.1, 181.2, 167.2, 153.2	Toringin	16.78	13.77	15.57	12.17	17.6	ND	12.32	16.14	16.6179	16.43	13.73	15.51	12.06	21.51
F042	8.987	463.123	301.1	301.1, 286.3, 258.4	Chrysoeriol 7-O-hexoside	26.23	22.31	24.29	18.77	20.44	ND	14.24	21.68	20.3391	24.14	20.94	24.62	21.1	25.39
F043	11.602	497.144	331	331.0, 315.1, 270.0, 320.8	Tricin 4'-O-(syringyl alcohol)ether	14.52	24.28	22.58	16.49	13.48	ND	11.37	20.43	22.208	18.01	23.66	18.83	14.71	12.49
F044	12.046	527.155	331	331.0, 315.0, 270.2	Tricin 4'-O-(β-guaiacylglyceryl) ether	16.96	26.99	25.85	20.89	16.48	16.17	11.5	23.27	21.4369	21.84	27.42	22.2	18.53	15.51
F045	6.518	655.188	331.1	331.1, 493.1, 315.0	Tricin 5-O-hexosyl-O-hexoside	15.75	25.08	23.78	12.78	11.68	ND	11.11	12.73	23.3968	21.64	17.6	21.33	13.78	14.35
F046	8.096	655.187	331	331.0, 373.1, 347.0, 315.2, 270.2	Tricin 5-O-hexosyl-O-hexoside	16.84	22.86	24.25	18.81	17.73	ND	13.23	19.25	20.8065	21.93	20.6	19.56	18.33	15.7
F047	8.715	655.2	331.1	331.1, 493.1, 201.2	Tricin 5-O-hexosyl-O-hexoside	9.98	21.25	20.53	15.89	11.5	ND	8.48	18.88	18.3073	17.41	16.4	18.24	18.05	12.21
F048	9.369	659.195	331	331.0, 641.4, 527.2, 315.2, 209.2	Tricin 4'-O-(syringyl alcohol)ether O-hexoside	14.48	21.79	20.83	14.89	13.99	ND	11.2	15.95	20.5524	18.45	18.32	20.61	14.08	11.8
F049	10.091	689.208	331	331.0, 527.1, 375.2, 242.2, 181.2	Tricin 4'-O-(β-guaiacylglyceryl) ether O-hexoside	14.51	24.61	26.2	20.69	14.18	ND	8.79	20.29	22.9609	24.12	23.86	22.13	17.6	13.51
F050	9.895	755.2	177.1	177.1, 593.2, 321.1, 297.1, 145.1	C-hexosyl-chrysin O-feruloylhexoside	15.35	13.81	13.85	10.48	11.44	ND	10.19	16.95	16.2459	16.01	12.63	17.02	10.98	14.81
F051	7.899	757.4	739.1	739.1, 577.1, 637.3	C-hexosyl-apigenin O-hexosyl-O-hexoside	15.44	16.51	15	12.61	13.84	ND	11.66	19.92	15.4102	19.72	11.71	15.28	12.77	10.5
F052	8.236	771.213	177.1	177.1, 433.1, 337.0, 591.1, 145.1	C-hexosyl-apigenin O-feruloylhexoside	13.05	22.03	17.71	11.3	8.22	ND	9.19	24.6	16.0796	24.64	13.34	14.78	18.62	11.53
F053	8.196	771.213	147.2	147.2, 343.1	C-hexosyl-chrysoeriol O-p-coumaroylhexoside	14.61	16.74	11.5	11.35	9.16	ND	10.6	18.47	14.961	13.87	10.77	13.03	17.31	13.06
F054	10.7	521	273	273	Naringenin O-malonylhexoside	14.71	13.27	11.56	10.77	18.69	12.64	10.18	11.5	14.498	12.21	16.76	13.58	15.63	22.24
F055	11	519	271	271	Apigenin O-malonylhexoside	14.76	21	14.12	10.87	19.24	ND	12.33	11.05	16.2003	15.37	13.18	16.76	12.86	22.55
F056	10.8	551	303	303	Tricetin O-malonylhexoside	16.88	14.54	12.39	10.99	21.11	ND	13.82	17.55	14.8609	10.77	14.16	13.11	12.82	22.16
F057	9	465	303	303	Tricetin O-hexoside	23.63	17.35	17.18	13.67	21.88	ND	11.68	18.65	18.947	18.05	15.49	19.14	16.89	22.74
F058	9.9	537	289	289	Eriodictyol O-malonylhexoside	16.9	15.65	13.75	11.35	19.92	12.81	11.87	11.52	14.4978	7.77	15.29	14.79	13.71	20.95
F059	10.1	565	317	317	Selgin O-malonylhexoside	19.94	16.15	13.75	10.83	20.32	ND	11.01	10.76	14.019	8.15	17.77	14.78	10.79	14.81
F060	8.1	449.1	287.1	287.1	Luteolin 7-O-glucoside	21.6	19.61	23.79	19.12	24.79	ND	18.27	23.27	22.1026	21.26	22.79	27.06	20.16	25.15
F061	11.695	273.1	153	153.0, 147.0, 119.0	Naringenin	18.04	15.93	16.64	12.39	19.62	16.26	10.37	16.25	16.8388	10.49	16.15	20.03	14.51	17.9
F062	8.355	465.1	303	303	Quercetin 5-O-hexoside	23.86	17.96	18.17	14.54	22.54	15.95	14.08	19.13	19.6568	18.56	18.7	19.26	15.23	18.66
F063	8.902	493.134	331.1	331.1, 315.0, 270.2	Tricin 7-O-hexoside	21.86	27.05	26.72	21.69	18.27	17.31	13.31	26.95	23.4376	28.03	23.09	25.35	24.15	18.43
F064	15.42	373.128	343.3	343.3, 297.6, 271.6, 183.5	Tangeretin	27.25	21.03	19.08	17.68	19.36	ND	18.5	13.95	21.8954	16.28	16.55	18.87	16.29	16.88
F065	12.44	593.1	345.1	345.1, 330.1, 312.1, 284.1	3',4',5'-Tricetin O-malonylhexoside	12.95	18.18	20.98	14.08	13.41	ND	10.72	9.89	15.709	9.17	15.24	17.37	11.08	13.56
F066	9.9	551	303	303	Quercetin O-malonylhexoside	20.27	18.04	17.26	12.45	23.77	15.6	13.17	10.13	15.3046	13.05	12.57	18.55	15.56	11.73
F067	8.143	433.113	271.1	271.1	Apigenin 5-O-glucoside	20.94	22.66	21.27	15.62	16.14	ND	20.28	21.37	21.2276	20.92	19.84	22.96	13.57	23.62
F068	7.845	787.208	463.1	463.1, 625.2, 343.1, 163.0	C-hexosyl-chrysoeriol O-caffeoylhexoside	11.8	18.89	9.99	9.19	12.83	ND	9.99	15	13.4821	15.31	10.25	11.64	9.21	9.61
F069	7.577	787.208	449.1	449.1, 383.1, 329.1, 177.1	C-hexosyl-luteolin O-feruloylhexoside	12.3	19.4	14.83	10.19	12.59	ND	10.55	22.5	14.8385	23.96	12.94	13.68	17.14	12.41
F070	8.242	479	317.1	317.1, 355.0, 461.2	methylQuercetin O-hexoside	21.68	19.95	21.65	14.22	24.24	17.22	18.3	19.03	16.7857	20.52	21.24	21.47	15.63	24.73
F071	6.16	607.2	443.1	443.1, 61.0, 149.9	C-hexosyl-(apigenin 7,4'-dimethyl ether) O-rhamnoside	11.52	12.83	13.42	10.51	8.16	ND	10.77	9.84	14.3554	10.31	10.03	11.64	10.64	10.19
F072	9.442	801	301.1	301.1, 639.2, 463.1, 177.2	Chrysoeriol O-feruloylhexosyl-O-hexoside	13.8	12.35	10.98	10.48	14.86	10.74	10.19	14.94	13.2671	20.75	10.88	12.43	14.63	13.73
F073	7.662	851.6	331	331.0, 329.0, 671.2, 527.2	Tricin 4'-O-(β-guaiacylglyceryl) ether 5-O-hexosyl-O-hexoside	12.64	21.1	23.34	17.45	10.21	ND	9.19	15.87	18.3848	15.35	19.62	16.28	13.38	9.78
F074	7.99	433.1	287.1	287.1	Kaempferol 3-O-rhamnose	13.33	12.64	14.29	10.27	11.79	15.22	10.78	7.9	15.5835	11.65	16.51	20.93	13.4	10.06
F075	8.76	449.1	287.1	287.1	Kaempferol 5-O-glucoside	20.07	17.69	22.01	16.66	24.1	15.6	17.13	22.6	17.8109	20.75	19.99	24.03	17.67	22.44
F076	9.12	449.1	287.1	287.1	Kaempferol 7-O-glucoside	19.24	18.28	22.13	16.09	21.5	16.13	16.74	21.29	16.6329	20.57	20.02	24.49	17.91	22.58
F077	8.1	465.1	303	303	Quercetin 3-O-hexoside	23.71	18.81	24.06	17	25.91	17.02	21.59	18.95	19.7816	18.36	24.48	20.54	17.14	26.86
F078	8.83	465.1	303	303	Quercetin 7-O-hexoside	23.95	17.67	18.12	14.43	22.83	16.86	12.66	19.02	18.0964	18.57	15.64	19.18	15.74	19.19
F079	7.62	579.2	433.1	287.1	Kaempferol 3-O-rhamnose-7-O-rhamnose	20.38	19.75	11.29	12.16	10.42	17.38	9.19	7.87	14.6589	17.13	15.52	13.52	11.01	9.19
F080	7.48	595.3	433.1	287.1	Kaempferol 3-O-glucoside-7-O-rhamnose	25.16	25.5	20.26	15.19	20.39	19.36	11.43	18.1	20.4917	20.95	19.65	20	18.44	18.61
F081	6.53	611.3	449.1	287.1	Kaempferol 3-O-glucoside-7-O-glucoside	20.4	24.23	24.47	16.52	23.69	18.68	17.35	25.78	21.3216	21.7	21.35	20.21	19.41	17.79
F082	7.15	595.1	449.1	303	Quercetin 3-O-rhamnose-7-O-rhamnose	19.72	23.36	17.18	14.87	15.97	17.64	8.87	18.07	20.6248	17.44	22.99	13.25	12.96	11.78
F083	7.77	610.9	465.1	303	Quercetin 3-O-rhamnose-7-O-glucoside	19	20.21	19.68	14.06	12.2	11.66	9.27	10.51	19.1602	9.27	19.3	20.11	12.19	17.89
F084	6.88	610.9	449.1	303	Quercetin 3-O-glucoside-7-O-rhamnose	13.2	13.76	15.04	13.46	17.21	13.48	10.8	17.73	19.1618	17.59	14.47	16.02	13.05	14.72
F085	5.78	627.1	465.1	303	Quercetin 3-O-glucoside-7-O-glucoside	18.03	17.04	19.21	11.63	25.1	13.77	14.81	16.21	16.186	16.27	16.11	18.64	12.92	19.76
aThe rentention time (min)
bThese flavonoids were detected in rice as reported (36).
cND, not detected
