# Supplementary material for: Differentially evolved glucosyltransferases determine natural variation of rice flavone accumulation and UV-tolerance
Source: Nat Commun. 2017 Dec 7;8:1975. doi: 10.1038/s41467-017-02168-x (PMC5719032; doi:10.1038/s41467-017-02168-x)
Supplement: Supplementary file 4 — Supplementary Data 2 [file 41467_2017_2168_MOESM4_ESM.xlsx]

## Sheet: Supplementary Data 2
Supplementary Data 2. Distinct distribution of flavonoids cross different species.
ID	Metabolite	Repeat_1	Repeat_2	Average_species_1	Repeat_1	Repeat_2	Average_species_2	Folds	P-value
	Flavone glycosides	Rice			Potato			Rice/ Potato
F032	C-hexosyl-apigenin O-hexosyl-O-hexosyl-O-hexoside	863598	891233	877415	128	148.352	138.176	6349.98	0.0100262
F015	C-hexosyl-chrysoeriol O-hexoside	3.99565e+06	3.9557e+06	3.97568e+06	15500.2	16151.2	15825.7	251.216	0.0032036
F023	C-pentosyl-apigenin O-rhamnosyl-O-hexoside	197296	208344	202820	879.171	1005.77	942.471	215.2	0.017402
F045	Tricin 5-O-hexosyl-O-hexoside	978356	1.00771e+06	993031	7033.37	7399.1	7216.24	137.611	0.00946527
F004	Selgin 5-O-hexoside	2.08267e+06	2.09516e+06	2.08891e+06	14868.8	15523	15195.9	137.466	0.00186257
F017	Tricin 5-O-hexosyl-O-hexoside	1.39323e+06	1.42667e+06	1.40995e+06	13682.1	14311.5	13996.8	100.734	0.0076027
F038	C-hexosyl-tricetin O-pentoside	1.76349e+06	1.7917e+06	1.7776e+06	34159.5	34774.4	34467	51.5739	0.00513097
F005	Tricin 5-O-hexoside	1.74897e+07	1.70349e+07	1.72623e+07	353169	345399	349284	49.4219	0.00853842
F060	Luteolin 7-O-glucoside	1.82324e+07	1.77219e+07	1.79771e+07	569762	551530	560646	32.065	0.00924004
F057	Tricetin O-hexoside	336442	352592	344517	13034.1	13659.7	13346.9	25.8125	0.0153675
F007	3',4',5'-Tricetin 5-O-hexoside	88292.3	94914.2	91603.3	5077.84	5443.45	5260.65	17.4129	0.023985
F013	Chrysoeriol 7-O-rutinoside	2.02572e+06	2.04192e+06	2.03382e+06	307452	301303	304377	6.6819	0.000775079
F002	Apigenin 7-O-glucoside	668237	692293	680265	162491	160541	161516	4.21175	0.0141297
F042	Chrysoeriol 7-O-hexoside	1.7881e+06	1.80956e+06	1.79883e+06	447026	436298	441662	4.07287	0.000710447
F028	C-hexosyl-apigenin O-hexosyl-O-hexoside	3902.01	4381.95	4141.98	1002.93	1141.33	1072.13	3.86332	0.0355323
F047	Tricin 5-O-hexosyl-O-hexoside	123145	131273	127209	60724.9	61332.1	61028.5	2.08442	0.0380337
F009	C-pentosyl-apigenin O-hexoside	65991.8	71733.1	68862.5	33225.4	33889.9	33557.7	2.05206	0.0488794
	Acylated flavone glycosides	Hulless barley			Populus			Hulless barley/ Populus
F008	Chrysoeriol O-malonylhexoside	257.781	295.674	276.727	584.071	669.929	627	0.441351	0.0444635
F066	Quercetin O-malonylhexoside	2.56406e+06	2.5897e+06	2.57688e+06	6.26985e+06	6.20715e+06	6.2385e+06	0.413061	0.00141114
F022	Tricin O-rhamnosyl-O-malonylhexoside	238.856	276.118	257.487	1067.48	1205.19	1136.34	0.226594	0.0370074
F056	Tricetin O-malonylhexoside	3875.05	4305.18	4090.12	23821.9	25060.6	24441.3	0.167345	0.00965501
F035	Luteolin O-malonylhexoside	3.35993e+06	3.36665e+06	3.36329e+06	4.39695e+07	4.29142e+07	4.34419e+07	0.0774205	0.00837797
F027	C-hexosyl-apigenin O-caffeoylhexoside	106464	113490	109977	15286.8	16142.9	15714.8	6.99828	0.0218048
F024	C-pentosyl-apeignin O-feruloylhexoside	63303.6	68241.3	65772.4	3565.78	3897.39	3731.58	17.6259	0.0246936
F069	C-hexosyl-luteolin O-feruloylhexoside	48308.9	52511.7	50410.3	2241.11	2496.6	2368.86	21.2804	0.0272828
F030	C-pentosyl-chrysoeriol O-feruloylhexoside	363098	380527	371812	8539.88	9120.59	8830.24	42.1067	0.0151697
F053	C-hexosyl-chrysoeriol O-p-coumaroylhexoside	789183	808123	798653	13969.6	14779.8	14374.7	55.5597	0.00757591
F021	C-pentosyl-apigenin O-p-coumaroylhexoside	4.25285e+06	4.22734e+06	4.2401e+06	6793.79	7282.94	7038.36	602.426	0.00191124
F029	C-hexosyl-chrysoeriol O-p-coumaroylhexoside	2.98645e+06	2.9984e+06	2.99242e+06	891.444	1009.11	950.279	3148.99	0.00126968
	Tricin-lignans	Wheat			Tobacco			Wheat/ Tobacco
F049	Tricin 4'-O-(β-guaiacylglyceryl) ether O-hexoside	2.56064e+07	2.70916e+07	2.6349e+07	2164.77	2450.52	2307.65	11418.1	0.0179385
F006	Tricin 4'-O-(syringyl alcohol)ether	4.24717e+07	4.12825e+07	4.18771e+07	7967.99	8565.59	8266.79	5065.71	0.00904039
F020	Tricin 4'-O-(β-guaiacylglyceryl) ether 5-O-hexoside	6.80457e+07	6.80457e+07	6.80457e+07	14066.7	14882.6	14474.7	4701.02	3.81736e-06
F043	Tricin 4'-O-(syringyl alcohol)ether	2.03708e+07	2.13079e+07	2.08393e+07	4482.23	4979.75	4730.99	4404.86	0.0143139
F001	Tricin	4.48934e+07	4.31874e+07	4.40404e+07	20452.6	21557.1	21004.9	2096.68	0.0123344
F048	Tricin 4'-O-(syringyl alcohol)ether O-hexoside	3.62613e+06	3.8292e+06	3.72766e+06	1770.57	2020.22	1895.4	1966.69	0.0173442
F018	Tricin 4'-O-(syringyl alcohol) ether 5-O-hexoside	1.21126e+07	1.20641e+07	1.20883e+07	7750.1	8354.61	8052.36	1501.22	0.00127435
F044	Tricin 4'-O-(β-guaiacylglyceryl) ether	1.33291e+08	1.39689e+08	1.3649e+08	466010	453893	459951	296.748	0.0149681
F019	Tricin 4'-O-(syringyl alcohol) ether O-hexoside	7.15242e+06	7.13812e+06	7.14527e+06	50710.6	52231.9	51471.3	138.821	0.000554819
F073	Tricin 4'-O-(β-guaiacylglyceryl) ether 5-O-hexosyl-O-hexoside	2.24767e+06	2.52414e+06	2.3859e+06	23331.6	24544.9	23938.3	99.669	0.0372117
