# Supplementary material for: Differentially evolved glucosyltransferases determine natural variation of rice flavone accumulation and UV-tolerance
Source: Nat Commun. 2017 Dec 7;8:1975. doi: 10.1038/s41467-017-02168-x (PMC5719032; doi:10.1038/s41467-017-02168-x)
Supplement: Supplementary file 5 — Supplementary Data 3 [file 41467_2017_2168_MOESM5_ESM.xlsx]

## Sheet: Supplementary Data 3
Supplementary Data 3. The association information of candidate flavonoid glycosyltransferases in this study.
ID	Compound	Gene	Chr	Casual SNP	P-value	5'end	3'end	annotation
F002	Apigenin 7-O-glucoside	LOC_Os01g53370	1	30666591	4.34349e-14	30665595	30667587	anthocyanidin 5,3-O-glucosyltransferase, putative, expressed
F003	Chrysoeriol 5-O-hexoside	LOC_Os07g32020	7	19046038	1.57136e-24	19044838	19047239	UDP-glucoronosyl and UDP-glucosyl transferase domain containing protein, expressed
		LOC_Os07g32060	7	19060692	4.3925e-16	19059769	19061616	UDP-glucoronosyl/UDP-glucosyl transferase, putative, expressed
		LOC_Os07g32010	7	19037650	4.40088e-16	19036675	19038625	UDP-glucoronosyl and UDP-glucosyl transferase domain containing protein, expressed
		LOC_Os07g31960	7	19007690	7.11462e-07	19008652	19006729	UDP-glucoronosyl and UDP-glucosyl transferase domain containing protein, expressed
F005	Tricin 5-O-hexoside	LOC_Os07g32020	7	19046038	2.07257e-18	19044838	19047239	UDP-glucoronosyl and UDP-glucosyl transferase domain containing protein, expressed
		LOC_Os07g32060	7	19060692	1.70886e-12	19059769	19061616	UDP-glucoronosyl/UDP-glucosyl transferase, putative, expressed
		LOC_Os07g32010	7	19037650	1.75348e-11	19036675	19038625	UDP-glucoronosyl and UDP-glucosyl transferase domain containing protein, expressed
		LOC_Os07g31960	7	19007690	2.18345e-07	19008652	19006729	UDP-glucoronosyl and UDP-glucosyl transferase domain containing protein, expressed
F007	3',4',5'-Tricetin 5-O-hexoside	LOC_Os07g32020	7	19046038	7.30078e-24	19044838	19047239	UDP-glucoronosyl and UDP-glucosyl transferase domain containing protein, expressed
		LOC_Os07g32060	7	19060692	3.42738e-17	19059769	19061616	UDP-glucoronosyl/UDP-glucosyl transferase, putative, expressed
		LOC_Os07g32010	7	19037650	8.82716e-16	19036675	19038625	UDP-glucoronosyl and UDP-glucosyl transferase domain containing protein, expressed
		LOC_Os07g31960	7	19007690	7.03244e-10	19008652	19006729	UDP-glucoronosyl and UDP-glucosyl transferase domain containing protein, expressed
F010	Apigenin 7-O-rutinoside	LOC_Os01g53370	1	30666591	6.94451e-09	30665595	30667587	anthocyanidin 5,3-O-glucosyltransferase, putative, expressed
F013	Chrysoeriol 7-O-rutinoside	LOC_Os01g53370	1	30666591	2.4906e-12	30665595	30667587	anthocyanidin 5,3-O-glucosyltransferase, putative, expressed
F017	Tricin 5-O-hexosyl-O-hexoside	LOC_Os07g32020	7	19046038	1.54829e-28	19044838	19047239	UDP-glucoronosyl and UDP-glucosyl transferase domain containing protein, expressed
		LOC_Os07g32010	7	19037650	5.70614e-19	19036675	19038625	UDP-glucoronosyl and UDP-glucosyl transferase domain containing protein, expressed
		LOC_Os07g32060	7	19060692	9.70346e-17	19059769	19061616	UDP-glucoronosyl/UDP-glucosyl transferase, putative, expressed
		LOC_Os07g31960	7	19007690	1.43677e-12	19008652	19006729	UDP-glucoronosyl and UDP-glucosyl transferase domain containing protein, expressed
F018	Tricin 4'-O-(syringyl alcohol) ether 5-O-hexoside	LOC_Os07g32020	7	19046038	1.30168e-26	19044838	19047239	UDP-glucoronosyl and UDP-glucosyl transferase domain containing protein, expressed
		LOC_Os07g32060	7	19060692	3.61036e-24	19059769	19061616	UDP-glucoronosyl/UDP-glucosyl transferase, putative, expressed
		LOC_Os07g32010	7	19037650	4.71561e-20	19036675	19038625	UDP-glucoronosyl and UDP-glucosyl transferase domain containing protein, expressed
		LOC_Os07g31960	7	19007690	3.35109e-14	19008652	19006729	UDP-glucoronosyl and UDP-glucosyl transferase domain containing protein, expressed
F020	Tricin 4'-O-(β-guaiacylglyceryl) ether 5-O-hexoside	LOC_Os07g32020	7	19046038	2.9308e-29	19044838	19047239	UDP-glucoronosyl and UDP-glucosyl transferase domain containing protein, expressed
		LOC_Os07g32060	7	19060692	7.08385e-26	19059769	19061616	UDP-glucoronosyl/UDP-glucosyl transferase, putative, expressed
		LOC_Os07g32010	7	19037650	6.358e-21	19036675	19038625	UDP-glucoronosyl and UDP-glucosyl transferase domain containing protein, expressed
		LOC_Os07g31960	7	19007690	2.46806e-15	19008652	19006729	UDP-glucoronosyl and UDP-glucosyl transferase domain containing protein, expressed
F034	Resokaempferol 7-O-hexoside	LOC_Os01g53370	1	30666591	6.10376e-09	30665595	30667587	anthocyanidin 5,3-O-glucosyltransferase, putative, expressed
F037	Hesperetin 5-O-glucoside	LOC_Os07g32020	7	19046038	9.23692e-16	19044838	19047239	UDP-glucoronosyl and UDP-glucosyl transferase domain containing protein, expressed
		LOC_Os07g32060	7	19060692	5.12989e-13	19059769	19061616	UDP-glucoronosyl/UDP-glucosyl transferase, putative, expressed
		LOC_Os07g32010	7	19037650	4.80881e-08	19036675	19038625	UDP-glucoronosyl and UDP-glucosyl transferase domain containing protein, expressed
		LOC_Os07g31960	7	19007690	9.33474e-07	19008652	19006729	UDP-glucoronosyl and UDP-glucosyl transferase domain containing protein, expressed
F041	Toringin	LOC_Os07g32010	7	19037650	2.57895e-08	19036675	19038625	UDP-glucoronosyl and UDP-glucosyl transferase domain containing protein, expressed
		LOC_Os07g31960	7	19007690	5.14434e-08	19008652	19006729	UDP-glucoronosyl and UDP-glucosyl transferase domain containing protein, expressed
		LOC_Os07g32060	7	19060692	2.72414e-07	19059769	19061616	UDP-glucoronosyl/UDP-glucosyl transferase, putative, expressed
F042	Chrysoeriol 7-O-hexoside	LOC_Os07g32020	7	19046038	8.33569e-20	19044838	19047239	UDP-glucoronosyl and UDP-glucosyl transferase domain containing protein, expressed
		LOC_Os07g32060	7	19060692	5.42938e-13	19059769	19061616	UDP-glucoronosyl/UDP-glucosyl transferase, putative, expressed
		LOC_Os07g32010	7	19037650	3.05503e-12	19036675	19038625	UDP-glucoronosyl and UDP-glucosyl transferase domain containing protein, expressed
		LOC_Os07g31960	7	19007690	3.56444e-09	19008652	19006729	UDP-glucoronosyl and UDP-glucosyl transferase domain containing protein, expressed
F045	Tricin 5-O-hexosyl-O-hexoside	LOC_Os07g32020	7	19046038	2.51581e-31	19044838	19047239	UDP-glucoronosyl and UDP-glucosyl transferase domain containing protein, expressed
		LOC_Os07g32060	7	19060692	1.0076e-21	19059769	19061616	UDP-glucoronosyl/UDP-glucosyl transferase, putative, expressed
		LOC_Os07g32010	7	19037650	1.09232e-21	19036675	19038625	UDP-glucoronosyl and UDP-glucosyl transferase domain containing protein, expressed
		LOC_Os07g32630	7	19462286	6.01632e-12	19463267	19461306	UDP-glucoronosyl and UDP-glucosyl transferase domain containing protein, expressed
F046	Tricin 5-O-hexosyl-O-hexoside	LOC_Os07g32020	7	19046038	1.2583e-07	19044838	19047239	UDP-glucoronosyl and UDP-glucosyl transferase domain containing protein, expressed
		LOC_Os07g32060	7	19060692	5.93369e-07	19059769	19061616	UDP-glucoronosyl/UDP-glucosyl transferase, putative, expressed
F047	Tricin 5-O-hexosyl-O-hexoside	LOC_Os05g45180	5	26164181	9.44938e-17	26165025	26163337	anthocyanidin 5,3-O-glucosyltransferase, putative, expressed
		LOC_Os05g45080	5	26131217	2.89852e-16	26130293	26132141	anthocyanidin 5,3-O-glucosyltransferase, putative, expressed
		LOC_Os05g45150	5	26154076	3.09569e-16	26155504	26152647	anthocyanidin 5,3-O-glucosyltransferase, putative, expressed
		LOC_Os05g45090	5	26134536	3.2738e-16	26133608	26135464	anthocyanidin 5,3-O-glucosyltransferase, putative, expressed
		LOC_Os05g45100	5	26136578	3.43954e-16	26137398	26135759	anthocyanidin 5,3-O-glucosyltransferase, putative, expressed
		LOC_Os05g45200	5	26173728	3.59211e-16	26174486	26172970	anthocyanidin 5,3-O-glucosyltransferase, putative, expressed
		LOC_Os05g45110	5	26139312	1.52801e-15	26140132	26138492	anthocyanidin 5,3-O-glucosyltransferase, putative, expressed
F062	Quercetin 5-O-hexoside	LOC_Os07g32020	7	19046038	1.6522e-12	19044838	19047239	UDP-glucoronosyl and UDP-glucosyl transferase domain containing protein, expressed
		LOC_Os07g32060	7	19060692	1.87957e-10	19059769	19061616	UDP-glucoronosyl/UDP-glucosyl transferase, putative, expressed
		LOC_Os07g31960	7	19007690	1.10646e-08	19008652	19006729	UDP-glucoronosyl and UDP-glucosyl transferase domain containing protein, expressed
		LOC_Os07g32010	7	19037650	2.15471e-07	19036675	19038625	UDP-glucoronosyl and UDP-glucosyl transferase domain containing protein, expressed
F067	Apigenin 5-O-glucoside	LOC_Os07g32020	7	19046038	2.51581e-31	19044838	19047239	UDP-glucoronosyl and UDP-glucosyl transferase domain containing protein, expressed
		LOC_Os07g32060	7	19060692	1.0076e-21	19059769	19061616	UDP-glucoronosyl/UDP-glucosyl transferase, putative, expressed
		LOC_Os07g32010	7	19037650	1.09232e-21	19036675	19038625	UDP-glucoronosyl and UDP-glucosyl transferase domain containing protein, expressed
		LOC_Os07g32630	7	19462286	6.01632e-12	19463267	19461306	UDP-glucoronosyl and UDP-glucosyl transferase domain containing protein, expressed
		LOC_Os07g31960	7	19007690	6.37181e-08	19008652	19006729	UDP-glucoronosyl and UDP-glucosyl transferase domain containing protein, expressed
F072	Chrysoeriol O-feruloylhexosyl-O-hexoside	LOC_Os05g42040	5	24544242	8.55059e-29	24543135	24545348	UDP-glucoronosyl and UDP-glucosyl transferase domain containing protein, expressed
		LOC_Os05g42020	5	24533508	6.99189e-28	24532338	24534678	UDP-glucoronosyl and UDP-glucosyl transferase domain containing protein, expressed
		LOC_Os05g42060	5	24549908	4.64278e-25	24549175	24550641	UDP-glucoronosyl/UDP-glucosyl transferase, putative, expressed
F073	Tricin 4'-O-(β-guaiacylglyceryl) ether 5-O-hexosyl-O-hexoside	LOC_Os07g32020	7	19046038	3.34638e-27	19044838	19047239	UDP-glucoronosyl and UDP-glucosyl transferase domain containing protein, expressed
		LOC_Os07g32060	7	19060692	5.37324e-27	19059769	19061616	UDP-glucoronosyl/UDP-glucosyl transferase, putative, expressed
		LOC_Os07g32010	7	19037650	2.37502e-18	19036675	19038625	UDP-glucoronosyl and UDP-glucosyl transferase domain containing protein, expressed
		LOC_Os07g31960	7	19007690	8.19634e-12	19008652	19006729	UDP-glucoronosyl and UDP-glucosyl transferase domain containing protein, expressed
		LOC_Os07g32630	7	19462286	5.41114e-11	19463267	19461306	UDP-glucoronosyl and UDP-glucosyl transferase domain containing protein, expressed
		LOC_Os07g32620	7	19454338	5.54677e-10	19455177	19453498	anthocyanidin 5,3-O-glucosyltransferase, putative, expressed
