# Supplementary material for: Differentially evolved glucosyltransferases determine natural variation of rice flavone accumulation and UV-tolerance
Source: Nat Commun. 2017 Dec 7;8:1975. doi: 10.1038/s41467-017-02168-x (PMC5719032; doi:10.1038/s41467-017-02168-x)
Supplement: Supplementary file 6 — Supplementary Data 4 [file 41467_2017_2168_MOESM6_ESM.xlsx]

## Sheet: Supplementary Data 4
Supplementary Data 4. Associated information of SNPs within OsUGT707A2.
SNP number	SNP ID	Chromosome	Position	Major Allele	Minor Allele	Var	Frequency of Major Allele	P-value	Effect	Position (from ATG)	Allele-I	Amino acids-I	Allele-II	Amino acids-II	Polarity change
1	sf0719058338	chr07	19058338	C	A	A->C	_x000D_71.95%	1.70165e-36	LOC_Os07g32060.1 Promoter
2	sf0719058378	chr07	19058378	G	C	C->G	_x000D_64.74%	7.26257e-14	LOC_Os07g32060.1 Promoter
3	sf0719058395	chr07	19058395	A	C	C->A	_x000D_72.09%	2.62895e-36	LOC_Os07g32060.1 Promoter
4	sf0719058398	chr07	19058398	T	G	G->T	_x000D_64.74%	4.25747e-14	LOC_Os07g32060.1 Promoter
5	sf0719058455	chr07	19058455	T	G	T->G	_x000D_94.57%	0.023512	LOC_Os07g32060.1 Promoter
6	sf0719058456	chr07	19058456	C	T	C->T	_x000D_90.13%	0.00224309	LOC_Os07g32060.1 Promoter
7	sf0719058523	chr07	19058523	G	A	G->A	_x000D_94.64%	0.023512	LOC_Os07g32060.1 Promoter
8	sf0719058555	chr07	19058555	C	T	T->C	_x000D_72.09%	2.62895e-36	LOC_Os07g32060.1 Promoter
9	sf0719058582	chr07	19058582	G	A	G->A	_x000D_94.57%	0.0182857	LOC_Os07g32060.1 Promoter
10	sf0719058595	chr07	19058595	T	C	C->T	_x000D_71.95%	7.86195e-33	LOC_Os07g32060.1 Promoter
11	sf0719058598	chr07	19058598	G	A	G->A	_x000D_52.15%	2.05103e-15	LOC_Os07g32060.1 Promoter
12	sf0719058639	chr07	19058639	C	T	C->T	_x000D_90.35%	0.00281734	LOC_Os07g32060.1 Promoter
13	sf0719058673	chr07	19058673	T	C	T->C	_x000D_92.81%	0.93999	LOC_Os07g32060.1 Promoter
14	sf0719058700	chr07	19058700	A	G	G->A	_x000D_64.69%	3.73582e-14	LOC_Os07g32060.1 Promoter
15	sf0719058758	chr07	19058758	C	T	C->T	_x000D_94.64%	0.023512	LOC_Os07g32060.1 Promoter
16	sf0719058837	chr07	19058837	T	C	C->T	_x000D_64.98%	5.66675e-13	LOC_Os07g32060.1 Promoter
17	sf0719058840	chr07	19058840	G	A	G->A	_x000D_94.64%	0.788263	LOC_Os07g32060.1 Promoter
18	sf0719058852	chr07	19058852	C	T	C->T	_x000D_94.57%	0.023512	LOC_Os07g32060.1 Promoter
19	sf0719058993	chr07	19058993	G	T	T->G	_x000D_72.16%	3.0622e-36	LOC_Os07g32060.1 Promoter
20	sf0719059008	chr07	19059008	C	A	C->A	_x000D_90.35%	0.00292897	LOC_Os07g32060.1 Promoter
21	sf0719059107	chr07	19059107	A	T	T->A	_x000D_64.86%	3.1082e-13	LOC_Os07g32060.1 Promoter
22	sf0719059108	chr07	19059108	A	T	T->A	_x000D_64.60%	1.35273e-13	LOC_Os07g32060.1 Promoter
23	sf0719059378	chr07	19059378	C	G	C->G	_x000D_51.62%	1.40343e-15	LOC_Os07g32060.1 Promoter
24	sf0719059392	chr07	19059392	C	T	C->T	_x000D_89.73%	0.000331778	LOC_Os07g32060.1 Promoter
25	sf0719059405	chr07	19059405	T	C	C->T	_x000D_72.36%	9.6498e-38	LOC_Os07g32060.1 Promoter
26	sf0719059709	chr07	19059709	C	T	C->T	_x000D_51.90%	1.04986e-15	LOC_Os07g32060.1 Promoter
27	sf0719059724	chr07	19059724	T	C	C->T	_x000D_64.69%	4.50193e-14	LOC_Os07g32060.1 Promoter
28	sf0719059804	chr07	19059804	T	C	C->T	_x000D_58.21%	6.40698e-12	LOC_Os07g32060.1 SNPs that introduce initiation codons
29	sf0719059842	chr07	19059842	T	C	C->T	_x000D_64.62%	4.50193e-14	LOC_Os07g32060.1 Non-Synonymous SNP	7	C	Pro	T	Ser	yes
30	sf0719059871	chr07	19059871	G	C	G->C	_x000D_53.25%	1.99615e-15	LOC_Os07g32060.1 Synonymous
31	sf0719060064	chr07	19060064	G	A	G->A	_x000D_91.02%	0.0150801	LOC_Os07g32060.1 Non-Synonymous SNP	229	G	Gly	A	Ser	yes
32	sf0719060296	chr07	19060296	T	A	T->A	_x000D_92.67%	0.860419	LOC_Os07g32060.1 Non-Synonymous SNP	461	T	Phe	G	Cys	yes
33	sf0719060322	chr07	19060322	T	G	T->G	_x000D_94.88%	0.47599	LOC_Os07g32060.1 Non-Synonymous SNP	487	T	Ser	G	Ala	yes
34	sf0719060414	chr07	19060414	G	T	T->G	_x000D_72.43%	2.35322e-38	LOC_Os07g32060.1 Synonymous
35	sf0719060887	chr07	19060887	G	A	G->A	_x000D_51.53%	1.40693e-15	LOC_Os07g32060.1 Non-Synonymous SNP	1052	G	Gly	A	Glu	yes
36	sf0719060890	chr07	19060890	G	A	G->A	_x000D_51.59%	1.43991e-15	LOC_Os07g32060.1 Non-Synonymous SNP	1055	G	Arg	A	Lys	no
37	sf0719060906	chr07	19060906	G	C	G->C	_x000D_52.80%	4.94044e-15	LOC_Os07g32060.1 Synonymous
38	sf0719060908	chr07	19060908	C	A	C->A	_x000D_52.55%	4.94044e-15	LOC_Os07g32060.1 Non-Synonymous SNP	1073	C	Thr	A	Leu	yes
39	sf0719060940	chr07	19060940	G	C	G->C	_x000D_52.30%	3.89633e-15	LOC_Os07g32060.1 Non-Synonymous SNP	1105	G	Ala	C	Thr	yes
40	sf0719060942	chr07	19060942	C	T	C->T	_x000D_52.44%	7.95509e-15	LOC_Os07g32060.1 Synonymous
41	sf0719061012	chr07	19061012	A	C	A->C	_x000D_52.07%	1.79523e-16	LOC_Os07g32060.1 Non-Synonymous SNP	1177	A	Met	C	Leu	yes
42	sf0719061014	chr07	19061014	G	A	G->A	_x000D_53.11%	1.73068e-15	LOC_Os07g32060.1 Non-Synonymous SNP	1179	G	Met	A	Ile	yes
43	sf0719061016	chr07	19061016	C	T	C->T	_x000D_53.18%	2.16373e-15	LOC_Os07g32060.1 Non-Synonymous SNP	1181	C	Ala	T	Val	no
44	sf0719061309	chr07	19061309	T	C	C->T	_x000D_73.16%	5.80035e-36	LOC_Os07g32060.1 3' UTR
45	sf0719061345	chr07	19061345	G	A	A->G	_x000D_71.32%	2.19953e-36	LOC_Os07g32060.1 3' UTR
46	sf0719061376	chr07	19061376	A	G	G->A	_x000D_71.32%	2.19953e-36	LOC_Os07g32060.1 3' UTR
47	sf0719061492	chr07	19061492	C	G	G->C	_x000D_64.90%	1.66878e-15	LOC_Os07g32060.1 3' UTR
InDel number	INDEL ID	Chromosome	Start Position	End Position	Reference	Alternative	Frequency of Alternate Sequence	P-value	Effect
1	vf0719058709	chr07	19058709	19058713	GAAAA	GAA	0.62688	5.89269e-08	LOC_Os07g32060.1(-AA) Promoter
2	vf0719059054	chr07	19059054	19059061	ATTTTTTT	ATTTTTTTT	0.69108	0.0260299	LOC_Os07g32060.1(+T) UPSTREAM: 707 bases
3	vf0719059220	chr07	19059220	19059221	TC	T	0.06536	0.871162	LOC_Os07g32060.1(-C) UPSTREAM: 548 bases
4	vf0719061523	chr07	19061523	19061531	ATTTTTTTT	ATTTTTTT	0.1027	0.907503	LOC_Os07g32060.1(-T) UTR_3_PRIME: 223 bases from CDS
5	vf0719061810	chr07	19061810	19061811	CT	CTT	0.39205	0.0761192	LOC_Os07g32060.1(+T) DOWNSTREAM: 196 bases
6	vf0719061819	chr07	19061819	19061821	CAA	CAAA	0.133	0.00171286	LOC_Os07g32060.1(+A) DOWNSTREAM: 206 bases
7	vf0719062094	chr07	19062094	19062101	ATTTTTTT	ATTTTTTTT	0.06864	0.695878	LOC_Os07g32060.1(+T) DOWNSTREAM: 486 bases
8	vf0719062101	chr07	19062101	19062102	TG	T	0.07074	0.900559	LOC_Os07g32060.1(-G) DOWNSTREAM: 486 bases
9	vf0719062478	chr07	19062478	19062482	CATAT	CATATAT	0.0568	0.0717856	LOC_Os07g32060.1(+AT) DOWNSTREAM: 867 bases
