# Supplementary material for: Differentially evolved glucosyltransferases determine natural variation of rice flavone accumulation and UV-tolerance
Source: Nat Commun. 2017 Dec 7;8:1975. doi: 10.1038/s41467-017-02168-x (PMC5719032; doi:10.1038/s41467-017-02168-x)
Supplement: Supplementary file 7 — Supplementary Data 5 [file 41467_2017_2168_MOESM7_ESM.xlsx]

## Sheet: Supplementary Data 5
Supplementary Data 5. Associated information of SNPs within OsUGT706D1.
SNP number	SNP ID	Chromosome	Position	Major Allele	Minor Allele	Var	Frequency of Major Allele	Effect	P-value	Position (From ATG)	Allele-I	Amino acids-I	Allele-II	Amino acids-II	Polarity change
1	sf0130714075	chr01	30714075	C	A	A->C	_x000D_65.26%	LOC_Os01g53460.1 Promoter	4.5264e-20
2	sf0130714059	chr01	30714059	A	G	G->A	_x000D_61.94%	LOC_Os01g53460.1 Promoter	1.10708e-20
3	sf0130713991	chr01	30713991	A	G	G->A	_x000D_62.08%	LOC_Os01g53460.1 Promoter	3.33257e-21
4	sf0130713938	chr01	30713938	G	A	A->G	_x000D_62.17%	LOC_Os01g53460.1 Promoter	1.93715e-21
5	sf0130713602	chr01	30713602	A	G	G->A	_x000D_61.96%	LOC_Os01g53460.1 Promoter	6.75088e-22
6	sf0130713407	chr01	30713407	G	C	C->G	_x000D_61.82%	LOC_Os01g53460.1 Promoter	3.18353e-21
7	sf0130713403	chr01	30713403	G	C	C->G	_x000D_61.78%	LOC_Os01g53460.1 Promoter	3.18353e-21
8	sf0130713397	chr01	30713397	C	T	T->C	_x000D_61.78%	LOC_Os01g53460.1 Promoter	3.18353e-21
9	sf0130713392	chr01	30713392	A	T	T->A	_x000D_61.64%	LOC_Os01g53460.1 Promoter	2.3144e-20
10	sf0130713390	chr01	30713390	T	C	C->T	_x000D_61.64%	LOC_Os01g53460.1 Promoter	2.3144e-20
11	sf0130713379	chr01	30713379	A	G	G->A	_x000D_55.75%	LOC_Os01g53460.1 Promoter	3.16337e-14
12	sf0130713370	chr01	30713370	A	C	C->A	_x000D_61.71%	LOC_Os01g53460.1 Promoter	3.18353e-21
13	sf0130713365	chr01	30713365	T	C	C->T	_x000D_61.71%	LOC_Os01g53460.1 Promoter	3.18353e-21
14	sf0130713341	chr01	30713341	T	G	G->T	_x000D_61.75%	LOC_Os01g53460.1 Promoter	3.18353e-21
15	sf0130713330	chr01	30713330	T	A	A->T	_x000D_61.77%	LOC_Os01g53460.1 Promoter	4.53533e-21
16	sf0130713328	chr01	30713328	T	C	C->T	_x000D_61.77%	LOC_Os01g53460.1 Promoter	4.53533e-21
17	sf0130713254	chr01	30713254	A	C	C->A	_x000D_61.95%	LOC_Os01g53460.1 Promoter	2.59842e-21
18	sf0130713215	chr01	30713215	C	T	T->C	_x000D_61.86%	LOC_Os01g53460.1 Promoter	2.15492e-21
19	sf0130713156	chr01	30713156	G	C	C->G	_x000D_62.03%	LOC_Os01g53460.1 Promoter	4.48604e-22
20	sf0130713089	chr01	30713089	G	A	A->G	_x000D_62.03%	LOC_Os01g53460.1 Promoter	3.51056e-21
21	sf0130713019	chr01	30713019	T	G	G->T	_x000D_61.75%	LOC_Os01g53460.1 Promoter	4.04228e-21
22	sf0130712963	chr01	30712963	C	T	T->C	_x000D_62.01%	LOC_Os01g53460.1 Promoter	7.1362e-21
23	sf0130712941	chr01	30712941	G	A	A->G	_x000D_61.94%	LOC_Os01g53460.1 Promoter	4.60148e-21
24	sf0130712920	chr01	30712920	G	T	T->G	_x000D_61.84%	LOC_Os01g53460.1 Promoter	1.22221e-20
25	sf0130712918	chr01	30712918	G	A	A->G	_x000D_61.84%	LOC_Os01g53460.1 Promoter	1.22221e-20
26	sf0130712901	chr01	30712901	A	G	G->A	_x000D_61.95%	LOC_Os01g53460.1 Promoter	2.67483e-21
27	sf0130712886	chr01	30712886	T	C	C->T	_x000D_61.81%	LOC_Os01g53460.1 Promoter	3.26777e-17
28	sf0130712872	chr01	30712872	C	T	T->C	_x000D_61.54%	LOC_Os01g53460.1 Promoter	7.28903e-17
29	sf0130712871	chr01	30712871	A	C	C->A	_x000D_61.68%	LOC_Os01g53460.1 Promoter	9.22548e-21
30	sf0130712854	chr01	30712854	T	C	C->T	_x000D_61.86%	LOC_Os01g53460.1 Promoter	2.59853e-17
31	sf0130712851	chr01	30712851	A	T	T->A	_x000D_61.79%	LOC_Os01g53460.1 Promoter	2.59853e-17
32	sf0130712848	chr01	30712848	A	G	G->A	_x000D_61.79%	LOC_Os01g53460.1 Promoter	2.59853e-17
33	sf0130712833	chr01	30712833	A	T	T->A	_x000D_61.68%	LOC_Os01g53460.1 Promoter	4.049e-17
34	sf0130712832	chr01	30712832	C	T	T->C	_x000D_61.68%	LOC_Os01g53460.1 Promoter	4.049e-17
35	sf0130712825	chr01	30712825	C	T	T->C	_x000D_61.61%	LOC_Os01g53460.1 Promoter	4.049e-17
36	sf0130712747	chr01	30712747	C	A	A->C	_x000D_61.68%	LOC_Os01g53460.1 5' UTR	5.55193e-21
37	sf0130712739	chr01	30712739	T	C	T->C	_x000D_81.75%	LOC_Os01g53460.1 5' UTR	0.0276956
38	sf0130712695	chr01	30712695	C	T	T->C	_x000D_61.92%	LOC_Os01g53460.1 Non-Synonymous SNP	3.18353e-21	23	T	Asn	C	Ser	no
39	sf0130712493	chr01	30712493	C	G	G->C	_x000D_61.99%	LOC_Os01g53460.1 Synonymous	3.51056e-21
40	sf0130712470	chr01	30712470	A	G	G->A	_x000D_61.65%	LOC_Os01g53460.1 Non-Synonymous SNP	4.53533e-21	248	G	Pro	A	Leu	no
41	sf0130712344	chr01	30712344	C	G	G->C	_x000D_61.92%	LOC_Os01g53460.1 Non-Synonymous SNP	3.18353e-21	374	G	Ala	C	Gly	no
42	sf0130712319	chr01	30712319	G	T	T->G	_x000D_61.99%	LOC_Os01g53460.1 Synonymous	4.38303e-21
43	sf0130712255	chr01	30712255	C	T	T->C	_x000D_62.24%	LOC_Os01g53460.1 Non-Synonymous SNP	5.58069e-22	463	T	Thr	C	Ala	yes
44	sf0130712148	chr01	30712148	G	C	C->G	_x000D_62.06%	LOC_Os01g53460.1 Synonymous	4.08022e-22
45	sf0130712131	chr01	30712131	G	A	A->G	_x000D_62.06%	LOC_Os01g53460.1 Non-Synonymous SNP	4.11441e-22	587	A	Val	G	Ala	no
46	sf0130712070	chr01	30712070	G	A	A->G	_x000D_61.85%	LOC_Os01g53460.1 Synonymous	6.23133e-20
47	sf0130712057	chr01	30712057	C	T	T->C	_x000D_61.99%	LOC_Os01g53460.1 Non-Synonymous SNP	3.18353e-21	661	T	Met	C	Val	yes
48	sf0130712054	chr01	30712054	C	T	C->T	_x000D_61.92%	LOC_Os01g53460.1 Non-Synonymous SNP	3.28946e-05	664	C	Gly	T	Ser	yes
49	sf0130711992	chr01	30711992	C	A	A->C	_x000D_61.99%	LOC_Os01g53460.1 Synonymous	5.28481e-22
50	sf0130711954	chr01	30711954	G	A	A->G	_x000D_61.89%	LOC_Os01g53460.1 Non-Synonymous SNP	4.53533e-21	764	A	Val	G	Ala	no
51	sf0130711848	chr01	30711848	G	T	T->G	_x000D_61.99%	LOC_Os01g53460.1 Synonymous	1.65627e-21
52	sf0130711776	chr01	30711776	G	A	A->G	_x000D_62.10%	LOC_Os01g53460.1 Synonymous	3.75501e-22
53	sf0130711701	chr01	30711701	C	T	T->C	_x000D_61.96%	LOC_Os01g53460.1 Synonymous	1.10708e-20
54	sf0130711698	chr01	30711698	C	T	T->C	_x000D_62.10%	LOC_Os01g53460.1 Synonymous	3.51056e-21
55	sf0130711674	chr01	30711674	T	C	C->T	_x000D_61.89%	LOC_Os01g53460.1 Synonymous	3.18353e-21
56	sf0130711656	chr01	30711656	C	G	G->C	_x000D_61.94%	LOC_Os01g53460.1 Synonymous	3.51056e-21
57	sf0130711642	chr01	30711642	C	G	G->C	_x000D_61.92%	LOC_Os01g53460.1 Non-Synonymous SNP	4.41772e-21	820	G	Leu	C	Val	no
58	sf0130711638	chr01	30711638	T	C	C->T	_x000D_61.99%	LOC_Os01g53460.1 Synonymous	5.64018e-21
59	sf0130711620	chr01	30711620	G	C	C->G	_x000D_61.68%	LOC_Os01g53460.1 Synonymous	5.64018e-21
60	sf0130711593	chr01	30711593	G	C	C->G	_x000D_61.91%	LOC_Os01g53460.1 Synonymous	4.53533e-21
61	sf0130711586	chr01	30711586	C	T	C->T	_x000D_81.61%	LOC_Os01g53460.1 Non-Synonymous SNP	0.027823	1132	C	Val	T	Met	yes
62	sf0130711514	chr01	30711514	T	C	C->T	_x000D_61.85%	LOC_Os01g53460.1 Non-Synonymous SNP	3.27729e-21	1205	C	Val	T	Met	yes
63	sf0130711475	chr01	30711475	G	T	T->G	_x000D_61.96%	LOC_Os01g53460.1 Non-Synonymous SNP	1.10708e-20	1243	T	Ser	G	Gly	yes
64	sf0130711446	chr01	30711446	T	C	C->T	_x000D_59.59%	LOC_Os01g53460.1 Synonymous	1.92678e-19
65	sf0130711429	chr01	30711429	T	C	T->C	_x000D_61.40%	LOC_Os01g53460.1 Non-Synonymous SNP	3.24075e-05	1289	T	Glu	C	Gly	yes
66	sf0130711338	chr01	30711338	G	A	A->G	_x000D_65.19%	LOC_Os01g53460.1 Synonymous	3.03424e-20
67	sf0130711312	chr01	30711312	C	G	G->C	_x000D_64.90%	LOC_Os01g53460.1 Non-Synonymous SNP	1.09372e-19	1406	G	Thr	C	Arg	yes
68	sf0130711311	chr01	30711311	G	C	C->G	_x000D_64.95%	LOC_Os01g53460.1 Synonymous	1.09372e-19
69	sf0130711295	chr01	30711295	C	T	T->C	_x000D_65.26%	LOC_Os01g53460.1 3' UTR	3.03424e-20
70	sf0130711284	chr01	30711284	C	T	C->T	_x000D_67.11%	LOC_Os01g53460.1 3' UTR	0.00191626
71	sf0130711248	chr01	30711248	A	C	C->A	_x000D_65.40%	LOC_Os01g53460.1 3' UTR	2.46567e-20
72	sf0130711191	chr01	30711191	T	C	C->T	_x000D_65.37%	LOC_Os01g53460.1 3' UTR	1.74804e-20
73	sf0130711146	chr01	30711146	A	C	C->A	_x000D_62.96%	LOC_Os01g53460.1 3' UTR	1.79842e-20
74	sf0130711131	chr01	30711131	T	G	G->T	_x000D_65.19%	LOC_Os01g53460.1 3' UTR	1.04734e-20
InDel number	InDel ID	Chromosome	Start Position	End Position	Reference	Alternative	Frequency of Alternate Sequence	Effect	P-value
1	vf0130713280	chr01	30713280	30713286	CCTGCAG	CCTGCAGCTGCAG CTGCAGCTGCAG	56.884%, 0.242%	LOC_Os01g53460.1(+CTGCAG) UPSTREAM: 487 bases LOC_Os01g53460.1(+TGAGC) UPSTREAM: 481 bases	0.000321506
2	vf0130712930	chr01	30712930	30712932	AGG	AGGG	0.362	LOC_Os01g53460.1(+G) UPSTREAM: 133 bases	0.00126892
3	vf0130711145	chr01	30711145	30711147	ACT	AT	0.62527	LOC_Os01g53460.1(-C) UTR_3_PRIME: 156 bases from CDS	9.17448e-19
4	vf0130711143	chr01	30711143	30711145	TAA	TA	0.10337	LOC_Os01g53460.1(-A) UTR_3_PRIME: 157 bases from CDS	0.726906
5	vf0130711073	chr01	30711073	30711079	TCGGAAC	TCGGAACCCGGAAC	0.42762	LOC_Os01g53460.1(+CCGGAAC) DOWNSTREAM: 33 bases	0.000986892
6	vf0130711072	chr01	30711072	30711081	GTCGGAACTC	GTCGGAACTCGGAACTC	0.4958	LOC_Os01g53460.1(+GGAACTC) DOWNSTREAM: 31 bases	0.000929474
7	vf0130710381	chr01	30710381	30710388	ATTTTTTT	ATTTTTTTT	0.10471	LOC_Os01g53460.1(+T) DOWNSTREAM: 724 bases	0.21461
