# Supplementary material for: Differentially evolved glucosyltransferases determine natural variation of rice flavone accumulation and UV-tolerance
Source: Nat Commun. 2017 Dec 7;8:1975. doi: 10.1038/s41467-017-02168-x (PMC5719032; doi:10.1038/s41467-017-02168-x)
Supplement: Supplementary file 8 — Supplementary Data 6 [file 41467_2017_2168_MOESM8_ESM.xlsx]

## Sheet: Supplementary Data 6
Supplementary Data 6. The list of collected 345 rice varieties.
Accession	Variety	sf0719059405	sf0130711475	Genotype Combination	Original producing area	Continents	Latitude	Longitude	Subpopulation	TGW(g)-2012	Averagea (g)-2012	TGW(g)-2014	Average (g)-2014
W113	Simpor	C	T	RR	Brunei	Asia	4.52	114.55	TrJ	19.8894	19.89	22.7	22.7
W275	Heen goda wee	C	T	RR	Sri Lanka	Asia	6.55	79.52	TrJ	15.6411	22.84	13.3	23.36
W033	PD 46	T	G	AA	Sri Lanka	Asia	6.55	79.52	IndI	23.3986	22.84	No data	23.36
W091	Gallawa	T	G	AA	Sri Lanka	Asia	6.55	79.52	Aus	17.3137	22.84	19	23.36
W092	Karayal	T	G	AA	Sri Lanka	Asia	6.55	79.52	Aus	21.9988	22.84	21.5	23.36
W101	AMANE	T	G	AA	Sri Lanka	Asia	6.55	79.52	Ind	27.491	22.84	27.5	23.36
W115	THAVALU	T	G	AA	Sri Lanka	Asia	6.55	79.52	Aus	24.3761	22.84	24.6	23.36
W140	Ittikulama	T	G	AA	Sri Lanka	Asia	6.55	79.52	Aus	25.0921	22.84	24.7	23.36
W180	Bg300	T	G	AA	Sri Lanka	Asia	6.55	79.52	IndII	24.0726	22.84	23.5	23.36
W181	Bg94-1	T	G	AA	Sri Lanka	Asia	6.55	79.52	IndII	24.6438	22.84	26.2	23.36
W223	At354	T	G	AA	Sri Lanka	Asia	6.55	79.52	IndII	26.7864	22.84	29.3	23.36
W224	BG304	T	G	AA	Sri Lanka	Asia	6.55	79.52	IndII	19.6879	22.84	21.7	23.36
W276	Pathma wee	T	G	AA	Sri Lanka	Asia	6.55	79.52	Ind	23.5377	22.84	25.7	23.36
W093	Srav Prapay	T	G	AA	Cambodia	Asia	11.35	104.55	Ind	26.8641	26.86	21.3	21.3
W003	C 5560	T	T	AR	Thailand	Asia	13.5	100.29	TrJ	28.9951	26.8	No data	27.27
W044	BKN 6987-68-14	T	G	AA	Thailand	Asia	13.5	100.29	IndII	26.8754	26.8	31.9	27.27
W083	CNTLR80076-44-1-1-1	T	G	AA	Thailand	Asia	13.5	100.29	IndII	27.1003	26.8	25	27.27
W039	Nam Dawk Mai	T	G	AA	Thailand	Asia	13.8	100.5	IndI	26.8259	26.8	No data	27.27
W133	TD 70	T	G	AA	Thailand	Asia	13.8	100.5	Ind	24.1828	26.8	24.9	27.27
C012	N 22	C	T	RR	Philippines	Asia	14.6	121	TeJ	18.1795	23.45	22.4	24.95
W226	M401	C	T	RR	Philippines	Asia	14.6	121	Jap	28.0757	23.45	32	24.95
W249	Teksichut	C	T	RR	Philippines	Asia	14.6	121	TeJ	36.3274	23.45	36.8	24.95
W251	RUBIO	C	T	RR	Philippines	Asia	14.6	121	TrJ	25.9529	23.45	26.8	24.95
C002	Dom Sufid	T	T	AR	Philippines	Asia	14.6	121	VI	22.023	23.45	22.6	24.95
C005	AZUCENA	T	T	AR	Philippines	Asia	14.6	121	TrJ	28.977	23.45	23.5	24.95
C010	IR64	T	T	AR	Philippines	Asia	14.6	121	TrJ	21.179	23.45	21.7	24.95
W004	Quinimpol	T	T	AR	Philippines	Asia	14.6	121	TrJ	25.9854	23.45	27	24.95
W225	Lemont	T	T	AR	Philippines	Asia	14.6	121	TrJ	24.7878	23.45	24.8	24.95
W260	Uz-Rosz 275	T	T	AR	Philippines	Asia	14.6	121	TrJ	26.6287	23.45	30.6	24.95
C001	Sadu-cho	T	G	AA	Philippines	Asia	14.6	121	IndI	21.601	23.45	24.2	24.95
C013	M202	T	G	AA	Philippines	Asia	14.6	121	Aus	19.0435	23.45	19.6	24.95
W046	IR 9660-48-1-1-2	T	G	AA	Philippines	Asia	14.6	121	IndII	24.4021	23.45	28.8	24.95
W066	IR 238	T	G	AA	Philippines	Asia	14.6	121	IndII	19.7239	23.45	20.2	24.95
W073	IR 2061-214-2-3	T	G	AA	Philippines	Asia	14.6	121	IndII	23.4616	23.45	25.8	24.95
W084	IR 58614-B-B-8-2	T	G	AA	Philippines	Asia	14.6	121	IndII	23.5645	23.45	23.2	24.95
W171	TKM9	T	G	AA	Philippines	Asia	14.6	121	IndII	21.8451	23.45	24.5	24.95
W178	Manawthukha	T	G	AA	Philippines	Asia	14.6	121	IndII	15.9458	23.45	18.2	24.95
W184	PSB RC 28	T	G	AA	Philippines	Asia	14.6	121	IndII	23.1347	23.45	22.2	24.95
W185	PSB RC 66	T	G	AA	Philippines	Asia	14.6	121	IndII	25.122	23.45	24.7	24.95
W186	TEQING	T	G	AA	Philippines	Asia	14.6	121	Ind	No data	23.45	23.8	24.95
W187	IR68552-55-3-2	T	G	AA	Philippines	Asia	14.6	121	Ind	No data	23.45	25.1	24.95
W210	Khao Daeng	T	G	AA	Philippines	Asia	14.6	121	IndI	24.0878	23.45	23.1	24.95
W211	Basmati370	T	G	AA	Philippines	Asia	14.6	121	IndII	17.0356	23.45	19.6	24.95
W221	MR77 (seberang)	T	G	AA	Philippines	Asia	14.6	121	IndII	17.3793	23.45	20.5	24.95
W236	Pokhreli	T	G	AA	Philippines	Asia	14.6	121	IndII	27.1938	23.45	27	24.95
W244	Palung 2	T	G	AA	Philippines	Asia	14.6	121	IndII	26.09	23.45	27.8	24.95
W262	Bintapan	T	G	AA	Philippines	Asia	14.6	121	IndI	23.5905	23.45	26.7	24.95
W264	CHOROFA	T	G	AA	Philippines	Asia	14.6	121	Ind	24.0981	23.45	25.5	24.95
W269	IR65600-27-1-2-2	T	G	AA	Philippines	Asia	14.6	121	Ind	21.2669	23.45	24.8	24.95
W289	IR 661-1-140-3-117	T	G	AA	Philippines	Asia	14.6	121	IndII	24.3044	23.45	28.7	24.95
W291	IR 2071-625-1-252	T	G	AA	Philippines	Asia	14.6	121	IndII	No data	23.45	24	24.95
W293	IR 8	T	G	AA	Philippines	Asia	14.6	121	IndII	25.9601	23.45	30.5	24.95
W298	IR 36	T	G	AA	Philippines	Asia	14.6	121	IndII	19.9973	23.45	24.1	24.95
W301	IR 64	T	G	AA	Philippines	Asia	14.6	121	IndII	23.0552	23.45	26.7	24.95
W307	AGNO (PSBRC28)	T	G	AA	Philippines	Asia	14.6	121	IndII	No data	23.45	23.2	24.95
W308	PSBRC82	T	G	AA	Philippines	Asia	14.6	121	IndII	23.562	23.45	21.6	24.95
W309	NSICRC122	T	G	AA	Philippines	Asia	14.6	121	IndII	23.8452	23.45	25.7	24.95
W127	Buphopa	T	T	AR	Myanmar	Asia	16.8	96.15	Jap	25.5605	22.59	24.6	23.5
W034	PATNAI 6	T	G	AA	Myanmar	Asia	16.8	96.15	Aus	23.0999	22.59	24.7	23.5
W179	Shwe Thwe Yin Hyv	T	G	AA	Myanmar	Asia	16.8	96.15	IndII	19.098	22.59	21.2	23.5
C094	Menjiagao1	T	G	AA	Hainan	China	20.2	110.3	Ind	19.991	21.78	22	22.95
C124	menjiading2	T	G	AA	Hainan	China	20.2	110.3	Ind	23.576	21.78	23.9	22.95
W232	C71	T	T	AR	Vietnam	Asia	21.03	105.85	No data	20.8638	24.44	24.3	26.65
W254	SAI-BUI-BAO	T	T	AR	Vietnam	Asia	21.03	105.85	TrJ	29.2398	24.44	33.5	26.65
W110	Lua Chua Chan	T	T	AR	Vietnam	Asia	21.03	105.85	TrJ	21.3018	24.44	27.4	26.65
W182	CR203	T	G	AA	Vietnam	Asia	21.03	105.85	IndII	21.8589	24.44	23.2	26.65
W227	OM1706	T	G	AA	Vietnam	Asia	21.03	105.85	IndII	25.3245	24.44	27.1	26.65
W228	OM1723	T	G	AA	Vietnam	Asia	21.03	105.85	IndII	28.2867	24.44	30.8	26.65
W229	X21	T	G	AA	Vietnam	Asia	21.03	105.85	IndII	23.1586	24.44	30.7	26.65
W230	X22	T	G	AA	Vietnam	Asia	21.03	105.85	IndII	22.4961	24.44	26.9	26.65
W231	X23	T	G	AA	Vietnam	Asia	21.03	105.85	IndII	23.3883	24.44	27	26.65
W233	C70	T	G	AA	Vietnam	Asia	21.03	105.85	Ind	24.535	24.44	25.7	26.65
W234	Q5	T	G	AA	Vietnam	Asia	21.03	105.85	Ind	24.4668	24.44	23.3	26.65
W313	OM 2517	T	G	AA	Vietnam	Asia	21.03	105.85	IndII	21.3576	24.44	21.7	26.65
W030	Thang 10	T	G	AA	Vietnam	Asia	21.03	105.85	Ind	21.3389	24.44	19.4	26.65
W094	Nang Bang Bentre	T	G	AA	Vietnam	Asia	21.03	105.85	Aus	30.3151	24.44	30.5	26.65
W114	Heo Trang	T	G	AA	Vietnam	Asia	21.03	105.85	Ind	No data	24.44	24.8	26.65
W137	CM1, HAIPONG	T	G	AA	Vietnam	Asia	21.03	105.85	Ind	30.731	24.44	32.1	26.65
W183	OM997	T	G	AA	Vietnam	Asia	21.03	105.85	IndII	22.3099	24.44	24.7	26.65
C053	Momi	T	G	AA	Guangxi	China	22.48	108.2	Ind	24.771	22.29	26.9	22.25
C058	Liusha1hao	T	G	AA	Guangxi	China	22.48	108.2	IndI	22.031	22.29	23.6	22.25
C098	Hongainuo	T	G	AA	Guangxi	China	22.48	108.2	Ind	21.0655	22.29	22.4	22.25
C099	Aizaizhan	T	G	AA	Guangxi	China	22.48	108.2	Ind	22.6675	22.29	19	22.25
C102	Qiyuexian	T	G	AA	Guangxi	China	22.48	108.2	Ind	19.3582	22.29	19.6	22.25
C158	Guangluai15	T	G	AA	Guangxi	China	22.48	108.2	IndI	21.4125	22.29	23.2	22.25
C163	Zaoshuxianghei	T	G	AA	Guangxi	China	22.48	108.2	IndII	23.9785	22.29	18.1	22.25
C182	Hengxianliangchun	T	G	AA	Guangxi	China	22.48	108.2	IndI	23.0165	22.29	25.2	22.25
C019	Guangluai4hao	T	G	AA	Guangdong	China	23.08	113.15	IndI	20.853	21.23	23.2	21.93
C025	Qingsiai16B	T	G	AA	Guangdong	China	23.08	113.15	IndII	20.797	21.23	20.1	21.93
C041	Taishannuo	T	G	AA	Guangdong	China	23.08	113.15	IndI	22.9585	21.23	23.6	21.93
C042	Guichao2hao	T	G	AA	Guangdong	China	23.08	113.15	Ind	23.4225	21.23	24.6	21.93
C045	Huangsiguizhan	T	G	AA	Guangdong	China	23.08	113.15	IndII	16.696	21.23	17.4	21.93
C073	Esiniu	T	G	AA	Guangdong	China	23.08	113.15	IndI	19.2802	21.23	20.2	21.93
C081	Heidu4	T	G	AA	Guangdong	China	23.08	113.15	IndI	21.8335	21.23	22.5	21.93
C127	Baikehualuo	T	G	AA	Guangdong	China	23.08	113.15	IndI	23.2175	21.23	22.6	21.93
C162	Nanxiongzaoyou	T	G	AA	Guangdong	China	23.08	113.15	Ind	22	21.23	23.2	21.93
W079	A 152	T	T	AR	Bangladesh	Asia	23.51	90.24	Admix	27.0106	23.32	26.4	23.66
W279	Jabor sail	T	T	AR	Bangladesh	Asia	23.51	90.24	Aus	22.8861	23.32	21.6	23.66
W095	DJ 24	T	G	AA	Bangladesh	Asia	23.51	90.24	Aus	23.2137	23.32	22.2	23.66
W096	DJ 102	T	G	AA	Bangladesh	Asia	23.51	90.24	Aus	26.14	23.32	30.4	23.66
W141	DNJ 179	T	G	AA	Bangladesh	Asia	23.51	90.24	Aus	30.0605	23.32	29.2	23.66
W142	DNJ 121	T	G	AA	Bangladesh	Asia	23.51	90.24	Aus	20.9174	23.32	21.4	23.66
W147	BR11	T	G	AA	Bangladesh	Asia	23.51	90.24	Ind	24.5796	23.32	29.7	23.66
W277	Lakkhi kajal	T	G	AA	Bangladesh	Asia	23.51	90.24	Aus	26.7525	23.32	26.2	23.66
W278	Moisdol	T	G	AA	Bangladesh	Asia	23.51	90.24	Aus	26.288	23.32	25.7	23.66
W286	Garia	T	G	AA	Bangladesh	Asia	23.51	90.24	Aus	24.2567	23.32	No data	23.66
W287	AUS 449	T	G	AA	Bangladesh	Asia	23.51	90.24	Aus	22.743	23.32	20.1	23.66
W292	Khoia boro	T	G	AA	Bangladesh	Asia	23.51	90.24	Aus	20.5555	23.32	21.3	23.66
W296	AUS 371	T	G	AA	Bangladesh	Asia	23.51	90.24	Aus	20.3719	23.32	23.1	23.66
W297	AUS 373	T	G	AA	Bangladesh	Asia	23.51	90.24	Aus	18.0212	23.32	16.7	23.66
W310	BRRI DHAN 29	T	G	AA	Bangladesh	Asia	23.51	90.24	IndII	19.3579	23.32	20.7	23.66
W314	BRRI DHAN 28	T	G	AA	Bangladesh	Asia	23.51	90.24	IndII	20.626	23.32	20	23.66
W330	ASWINA 330	T	G	AA	Bangladesh	Asia	23.51	90.24	Aus	22.6616	23.32	23.8	23.66
C123	Taidongludao	C	T	RR	Taiwan	China	25.03	121.31	TrJ	31.079	24.09	32.5	24.7
C011	Tainong67	T	G	AA	Taiwan	China	25.03	121.31	IndII	22.9955	24.09	23.5	24.7
C047	Taizhong65hao	T	G	AA	Taiwan	China	25.03	121.31	IndI	22.719	24.09	23.2	24.7
C068	Taizhongxianxuan2	T	G	AA	Taiwan	China	25.03	121.31	IndII	20.492	24.09	20.5	24.7
C169	Taizhongzailai1	T	G	AA	Taiwan	China	25.03	121.31	Ind	23.18	24.09	23.8	24.7
C101	Babaili	C	T	RR	Yunnan	China	25.04	102.41	TeJ	21.044	23.29	22.2	23.97
C103	Yuyannuo	C	T	RR	Yunnan	China	25.04	102.41	TeJ	25.557	23.29	23.4	23.97
C111	Ximaxian	C	T	RR	Yunnan	China	25.04	102.41	TeJ	15.2375	23.29	20.6	23.97
C134	Wuzidui	C	T	RR	Yunnan	China	25.04	102.41	TeJ	19.3355	23.29	22.6	23.97
C144	Huangpinuo	C	T	RR	Yunnan	China	25.04	102.41	TeJ	25.6905	23.29	27.5	23.97
C179	Haobayong1	C	T	RR	Yunnan	China	25.04	102.41	Jap	20.0485	23.29	28.7	23.97
C196	Yuyannuo	C	T	RR	Yunnan	China	25.04	102.41	TeJ	23.3205	23.29	21.3	23.97
C084	Haobuka	T	T	AR	Yunnan	China	25.04	102.41	Jap	41.4775	23.29	39.3	23.97
C138	Lengshuigu	T	T	AR	Yunnan	China	25.04	102.41	TeJ	25.472	23.29	25.2	23.97
C185	Haomake(K)	T	T	AR	Yunnan	China	25.04	102.41	Jap	23.3635	23.29	25.2	23.97
C186	Sanqishi	T	T	AR	Yunnan	China	25.04	102.41	TrJ	29.7685	23.29	33.1	23.97
C027	Dianrui409B	T	G	AA	Yunnan	China	25.04	102.41	Ind	22.9345	23.29	21	23.97
C039	Gongju73	T	G	AA	Yunnan	China	25.04	102.41	IndI	23.9455	23.29	24.7	23.97
C077	Benbanggu	T	G	AA	Yunnan	China	25.04	102.41	IndI	21.5085	23.29	22.1	23.97
C078	Qitoubaigu	T	G	AA	Yunnan	China	25.04	102.41	IndI	23.951	23.29	26.5	23.97
C086	Fanhaopi	T	G	AA	Yunnan	China	25.04	102.41	Aus	21.7623	23.29	19.3	23.97
C092	Lamujia	T	G	AA	Yunnan	China	25.04	102.41	IndI	21.1795	23.29	20.7	23.97
C095	Xiaohonggu	T	G	AA	Yunnan	China	25.04	102.41	IndI	22.229	23.29	22	23.97
C105	Qingke	T	G	AA	Yunnan	China	25.04	102.41	Ind	21.165	23.29	No data	23.97
C107	Mowanggunei	T	G	AA	Yunnan	China	25.04	102.41	Ind	22.8238	23.29	22.3	23.97
C109	Zimi	T	G	AA	Yunnan	China	25.04	102.41	IndI	23.494	23.29	21.4	23.97
C110	Xianggu	T	G	AA	Yunnan	China	25.04	102.41	IndI	23.2207	23.29	21.1	23.97
C132	Jinzhinuo	T	G	AA	Yunnan	China	25.04	102.41	Ind	26.826	23.29	24.9	23.97
C139	Banjiemang	T	G	AA	Yunnan	China	25.04	102.41	IndI	21.958	23.29	24.1	23.97
C140	Wuzuhonggu	T	G	AA	Yunnan	China	25.04	102.41	IndI	20.346	23.29	20.2	23.97
C141	Nanganggu	T	G	AA	Yunnan	China	25.04	102.41	IndI	22.0915	23.29	22	23.97
C142	Mowanggunei	T	G	AA	Yunnan	China	25.04	102.41	Ind	20.4305	23.29	23.1	23.97
C143	Qitougu	T	G	AA	Yunnan	China	25.04	102.41	IndI	25.608	23.29	24.7	23.97
C198	Zinuo	T	G	AA	Yunnan	China	25.04	102.41	IndI	22.12	23.29	24.2	23.97
C199	Beizinuo	T	G	AA	Yunnan	China	25.04	102.41	IndI	22.5505	23.29	23.9	23.97
C200	Biwusheng	T	G	AA	Yunnan	China	25.04	102.41	IndI	21.391	23.29	21.9	23.97
C083	chikenuo	C	T	RR	Fujian	China	26.05	119.18	TeJ	23.4585	22.09	22.2	23.43
C033	Lucaihao	T	G	AA	Fujian	China	26.05	119.18	IndI	21.6935	22.09	24	23.43
C049	Jinyou1hao	T	G	AA	Fujian	China	26.05	119.18	IndII	23.915	22.09	28.8	23.43
C065	Hongwan1hao	T	G	AA	Fujian	China	26.05	119.18	Ind	22.6785	22.09	21.8	23.43
C097	Jinbaoyin	T	G	AA	Fujian	China	26.05	119.18	Ind	21.0355	22.09	No data	23.43
C192	Wukezhan	T	G	AA	Fujian	China	26.05	119.18	Ind	21.9555	22.09	21.6	23.43
C194	Minbeiwanxian	T	G	AA	Fujian	China	26.05	119.18	Ind	23.0575	22.09	24.6	23.43
C201	Yizhixiang	T	G	AA	Fujian	China	26.05	119.18	Ind	18.9285	22.09	21	23.43
C093	Magunuo	C	T	RR	Guizhou	China	26.35	106.42	TeJ	22.872	22.43	23.3	23.31
C106	Hongkezhenuo	C	T	RR	Guizhou	China	26.35	106.42	TeJ	17.6065	22.43	17.7	23.31
C130	Xiangnuo	C	T	RR	Guizhou	China	26.35	106.42	TeJ	22.14	22.43	24.4	23.31
C188	Yangkenuo	C	T	RR	Guizhou	China	26.35	106.42	TeJ	22.233	22.43	21	23.31
C137	Cungunuo	T	T	AR	Guizhou	China	26.35	106.42	TeJ	30.5725	22.43	31.1	23.31
C187	Niankenuo	T	T	AR	Guizhou	China	26.35	106.42	TeJ	22.906	22.43	24.6	23.31
C136	Zegu	T	G	AA	Guizhou	China	26.35	106.42	IndI	20.4855	22.43	25.2	23.31
C191	Younian	T	G	AA	Guizhou	China	26.35	106.42	IndI	22.346	22.43	22.6	23.31
C197	Maweinian	T	G	AA	Guizhou	China	26.35	106.42	IndI	22.3565	22.43	22	23.31
C202	Xiaobaimi	T	G	AA	Guizhou	China	26.35	106.42	IndI	20.7995	22.43	21.2	23.31
W122	BHIM DHAN	C	T	RR	Nepal	Asia	27.42	85.19	Jap	19.8266	22.14	No data	25.5
W143	Jyanak	C	T	RR	Bhutan	Asia	27.5	89.7	Jap	17.8928	16.01	22.6	18.8
W049	PHUDUGEY	T	G	AA	Bhutan	Asia	27.5	89.7	Aus	14.1183	16.01	15	18.8
W047	Jumli dhan	T	T	AR	Nepal	Asia	27.7	85.3	Jap	23.6644	22.14	29.1	25.5
W048	N-2703	T	G	AA	Nepal	Asia	27.7	85.3	Aus	23.0132	22.14	24.2	25.5
W076	Tauli	T	G	AA	Nepal	Asia	27.7	85.3	Aus	22.0424	22.14	23.2	25.5
C048	Zaoshunonghu6	C	T	RR	Hunan	China	28.11	113	TeJ	25.144	21.85	24.1	23.74
C063	Jing87-304	C	T	RR	Hunan	China	28.11	113	TeJ	19.802	21.85	26.2	23.74
C079	Muguanuo	C	T	RR	Hunan	China	28.11	113	TeJ	21.1185	21.85	23.8	23.74
C114	80B	T	T	AR	Hunan	China	28.11	113	Ind	22.2405	21.85	No data	23.74
C020	xiangaizao10	T	G	AA	Hunan	China	28.11	113	IndI	22.1225	21.85	24.5	23.74
C022	JinnanteB	T	G	AA	Hunan	China	28.11	113	IndI	17.827	21.85	20.4	23.74
C031	Xianghui91269	T	G	AA	Hunan	China	28.11	113	Ind	21.218	21.85	26.5	23.74
C038	Sankecui	T	G	AA	Hunan	China	28.11	113	Ind	22.261	21.85	24.9	23.74
C046	Xiangwanxian3hao	T	G	AA	Hunan	China	28.11	113	Ind	21.943	21.85	22.9	23.74
C055	Sanbaili	T	G	AA	Hunan	China	28.11	113	IndI	23.1707	21.85	27.1	23.74
C060	Dongtingwanxian	T	G	AA	Hunan	China	28.11	113	IndI	21.68	21.85	25.7	23.74
C112	Jinnante43B	T	G	AA	Hunan	China	28.11	113	IndI	16.0005	21.85	20.4	23.74
C113	Xiangzaoxian7hao	T	G	AA	Hunan	China	28.11	113	Ind	16.5955	21.85	19.5	23.74
C115	Baoxie123B	T	G	AA	Hunan	China	28.11	113	IndII	21.4705	21.85	25.6	23.74
C148	9311	T	G	AA	Hunan	China	28.11	113	IndII	27.93	21.85	30.4	23.74
C156	ChaoyangyihaoB	T	G	AA	Hunan	China	28.11	113	IndI	19.7285	21.85	22.1	23.74
C157	L301B	T	G	AA	Hunan	China	28.11	113	IndI	18.6965	21.85	18.8	23.74
C159	ZhuzhenB	T	G	AA	Hunan	China	28.11	113	IndI	26.8845	21.85	26.8	23.74
C160	Baoxie-7B	T	G	AA	Hunan	China	28.11	113	Ind	20.64	21.85	21.5	23.74
C168	Xugunuo	T	G	AA	Hunan	China	28.11	113	Ind	24.5845	21.85	23.5	23.74
C170	Xiangwanxian1hao	T	G	AA	Hunan	China	28.11	113	IndI	22.376	21.85	20.4	23.74
C176	Chenwan3hao	T	G	AA	Hunan	China	28.11	113	Ind	24.134	21.85	20.3	23.74
C180	Wanlixian	T	G	AA	Hunan	China	28.11	113	IndI	23.918	21.85	25.1	23.74
C184	Baikezaohe	T	G	AA	Hunan	China	28.11	113	IndI	24.8275	21.85	26.7	23.74
C190	Xiangdao	T	G	AA	Hunan	China	28.11	113	IndI	19.969	21.85	22.5	23.74
C195	Hongmisandan	C	T	RR	Jiangxi	China	28.41	115.52	TeJ	16.7105	22.82	21.7	24.4
C024	zhenshan97B	T	T	AR	Jiangxi	China	28.41	115.52	IndI	21.192	22.82	No data	24.4
C072	Nantehao	T	G	AA	Jiangxi	China	28.41	115.52	IndI	23.6745	22.82	22.3	24.4
C096	Jinxibai	T	G	AA	Jiangxi	China	28.41	115.52	Ind	22.5875	22.82	23.6	24.4
C117	Jiangnongzao1hao	T	G	AA	Jiangxi	China	28.41	115.52	Ind	25.4215	22.82	26.6	24.4
C121	XiangaiB	T	G	AA	Jiangxi	China	28.41	115.52	Ind	24.2665	22.82	26.7	24.4
C125	Jiefangxian	T	G	AA	Jiangxi	China	28.41	115.52	IndI	25.55	22.82	27.5	24.4
C129	Aihechi	T	G	AA	Jiangxi	China	28.41	115.52	Ind	23.893	22.82	22.3	24.4
C178	Aimi	T	G	AA	Jiangxi	China	28.41	115.52	IndI	22.053	22.82	24.5	24.4
C014	Dular	C	T	RR	India	Asia	28.6	77.2	Jap	22.9705	21.55	26.7	22.73
W190	Dhan4	T	N	A~	India	Asia	28.6	77.2	No data	27.0138	21.55	29.9	22.73
W192	ASD16	T	T	AR	India	Asia	28.6	77.2	Admix	22.1379	21.55	22.4	22.73
W255	ZIRI	T	T	AR	India	Asia	28.6	77.2	VI	20.2384	21.55	22	22.73
C007	Swarna	T	G	AA	India	Asia	28.6	77.2	Ind	15.2125	21.55	15.8	22.73
W020	IARI 6626	T	G	AA	India	Asia	28.6	77.2	Aus	14.9574	21.55	15.3	22.73
W023	Warrangal Culture 1252	T	G	AA	India	Asia	28.6	77.2	Ind	19.504	21.55	20.9	22.73
W051	RP2151-173-1-8	T	G	AA	India	Asia	28.6	77.2	IndII	24.7419	21.55	27.2	22.73
W054	Toga	T	G	AA	India	Asia	28.6	77.2	Ind	21.9192	21.55	22.5	22.73
W069	99216	T	G	AA	India	Asia	28.6	77.2	Aus	17.2623	21.55	17	22.73
W071	AKP 4	T	G	AA	India	Asia	28.6	77.2	Ind	23.0444	21.55	24.8	22.73
W075	Sapundali Local	T	G	AA	India	Asia	28.6	77.2	Ind	22.5117	21.55	23.1	22.73
W103	P 35	T	G	AA	India	Asia	28.6	77.2	Aus	21.5025	21.55	16.5	22.73
W112	ARC 10633	T	G	AA	India	Asia	28.6	77.2	Ind	24.4369	21.55	24.4	22.73
W131	IARI 6621	T	G	AA	India	Asia	28.6	77.2	Aus	14.4689	21.55	15.6	22.73
W148	BR24	T	G	AA	India	Asia	28.6	77.2	Ind	24.5778	21.55	23.7	22.73
W212	Bhavani	T	G	AA	India	Asia	28.6	77.2	Ind	21.6633	21.55	23	22.73
W213	IR50	T	G	AA	India	Asia	28.6	77.2	IndII	19.2789	21.55	21.4	22.73
W215	Karnal Local	T	G	AA	India	Asia	28.6	77.2	Aus	23.8256	21.55	No data	22.73
W216	Type3	T	G	AA	India	Asia	28.6	77.2	IndII	23.896	21.55	26.3	22.73
W238	UPR191-66	T	G	AA	India	Asia	28.6	77.2	IndII	21.1723	21.55	25.2	22.73
W239	ASD18	T	G	AA	India	Asia	28.6	77.2	IndII	19.8092	21.55	20.2	22.73
W240	TGMS29	T	G	AA	India	Asia	28.6	77.2	Ind	29.0258	21.55	28.5	22.73
W241	Phalguna	T	G	AA	India	Asia	28.6	77.2	IndII	24.0171	21.55	23.7	22.73
W242	Ajaya	T	G	AA	India	Asia	28.6	77.2	IndII	25.5738	21.55	29.1	22.73
W245	TKM6	T	G	AA	India	Asia	28.6	77.2	IndII	18.4115	21.55	25.2	22.73
W299	JAYA	T	G	AA	India	Asia	28.6	77.2	Ind	18.7401	21.55	20.7	22.73
C040	Jiabala	T	G	AA	Tibet	China	29.41	91.1	IndI	21.858	21.86	22.4	22.4
C059	Bawangbian1	T	G	AA	Hubei	China	30	114	IndI	23.656	22.71	25	24.1
C100	Dongtingwanxian	T	G	AA	Hubei	China	30	114	Ind	23.5415	22.71	22.4	24.1
C128	Liuyezhan	T	G	AA	Hubei	China	30	114	IndI	24.085	22.71	26.6	24.1
C131	Xuanenchangtan	T	G	AA	Hubei	China	30	114	IndI	19.542	22.71	22.4	24.1
C018	Ajiaonante	C	T	RR	Zhejiang	China	30.14	120.09	TeJ	17.846	21.51	25.9	23.42
C054	Xiushui115	C	T	RR	Zhejiang	China	30.14	120.09	TeJ	26.8385	21.51	24.5	23.42
C089	Tieganwu	C	T	RR	Zhejiang	China	30.14	120.09	TeJ	20.567	21.51	26.1	23.42
C145	ZS97	T	T	AR	Zhejiang	China	30.14	120.09	IndI	23.1395	21.51	19.9	23.42
C155	Erjiunan1hao	T	G	AA	Zhejiang	China	30.14	120.09	IndI	19.1585	21.51	20.7	23.42
C085	Shanjiugu	C	T	RR	Sichuan	China	30.39	104.05	Jap	25.5235	23.09	25.4	23.9
C087	Lixinjing	C	T	RR	Sichuan	China	30.39	104.05	TeJ	24.272	23.09	26.9	23.9
C036	Shufeng101	T	G	AA	Sichuan	China	30.39	104.05	IndI	26.484	23.09	29.2	23.9
C037	Chengduai3hao	T	G	AA	Sichuan	China	30.39	104.05	IndI	23.07	23.09	24.1	23.9
C050	Chengnongshuijing	T	G	AA	Sichuan	China	30.39	104.05	IndII	24.925	23.09	25.4	23.9
C066	Liushizao	T	G	AA	Sichuan	China	30.39	104.05	IndI	19.4325	23.09	22.7	23.9
C076	Nantiangangjiu	T	G	AA	Sichuan	China	30.39	104.05	IndI	24.3495	23.09	22.7	23.9
C091	Meihuanuo	T	G	AA	Sichuan	China	30.39	104.05	IndI	21.3485	23.09	22	23.9
C104	Mamagu	T	G	AA	Sichuan	China	30.39	104.05	IndI	21.4475	23.09	21.3	23.9
C108	Honggu	T	G	AA	Sichuan	China	30.39	104.05	IndI	25.0935	23.09	23.7	23.9
C122	Aituogu151	T	G	AA	Sichuan	China	30.39	104.05	IndI	21.809	23.09	23.9	23.9
C135	Xibaizhan	T	G	AA	Sichuan	China	30.39	104.05	IndI	19.1275	23.09	20.3	23.9
C161	Gzhenshan97B	T	G	AA	Sichuan	China	30.39	104.05	IndI	26.9515	23.09	24.6	23.9
C173	Aimakang	T	G	AA	Sichuan	China	30.39	104.05	IndI	22.7705	23.09	26	23.9
C193	Zhongnong4hao	T	G	AA	Sichuan	China	30.39	104.05	IndI	19.75	23.09	20.3	23.9
C071	Laohuzhong	C	T	RR	Shanghai	China	30.4	120.5	TeJ	26.079	25.89	22.1	26.45
C043	Huke3hao	T	G	AA	Shanghai	China	31.14	121.29	Ind	25.708	25.89	30.8	26.45
C052	Guihuahuang	C	T	RR	Jiangsu	China	32.02	118.5	TeJ	27.0895		No data
C064	Sugeng2hao	C	T	RR	Jiangsu	China	32.02	118.5	TeJ	23.6525		25.5
C067	Muxiqiu	C	T	RR	Jiangsu	China	32.02	118.5	TeJ	20.181		26.2
C070	Youmangzaojing	C	T	RR	Jiangsu	China	32.02	118.5	TeJ	22.094		26.2
C074	cunsanli	C	T	RR	Jiangsu	China	32.02	118.5	TeJ	30.3545		No data
C075	Huangkezaonian	C	T	RR	Jiangsu	China	32.02	118.5	TeJ	22.4005		27.1
C152	02428	C	T	RR	Jiangsu	China	32.02	118.5	TeJ	23.9325		20.2
C030	88B	T	G	AA	Jiangsu	China	32.02	118.5	Ind	21.8037		23.8
C061	Yangdao2hao	T	G	AA	Jiangsu	China	32.02	118.5	IndII	25.7045		27
C088	Baigedao	T	G	AA	Jiangsu	China	32.02	118.5	IndI	22.3895		20.4
C151	Nanjing11	T	G	AA	Jiangsu	China	32.02	118.5	IndI	21.896		23.6
C165	Nanjing11	T	G	AA	Jiangsu	China	32.02	118.5	IndI	22.8575		23.1
C175	Zhengxian232	T	G	AA	Jiangsu	China	32.02	118.5	Ind	20.8975		23.8
W135	Shimla Early	T	G	AA	Iraq	Asia	33.14	44.22	Admix	22.3589		No data
W042	Red	C	G	RA	Pakistan	Asia	33.4	73.08	Admix	23.4144		No data
W097	Santhi 990	T	T	AR	Pakistan	Asia	33.4	73.08	Admix	25.297		25.2
W281	Sholay	T	T	AR	Pakistan	Asia	33.4	73.08	TeJ	25.835		28.9
W025	NC 1/536	T	G	AA	Pakistan	Asia	33.4	73.08	Aus	22.0175		16.9
W106	Daudzai Field Mix	T	G	AA	Pakistan	Asia	33.4	73.08	Aus	24.444		22.9
W107	JP 5	T	G	AA	Pakistan	Asia	33.4	73.08	Admix	28.5909		32.2
W170	PR106	T	G	AA	Pakistan	Asia	33.4	73.08	IndII	24.8265		26.1
W214	Jhona349	T	G	AA	Pakistan	Asia	33.4	73.08	Aus	23.914		23.2
W222	ir6	T	G	AA	Pakistan	Asia	33.4	73.08	IndII	24.8408		27
W280	Sada solay	T	G	AA	Pakistan	Asia	33.4	73.08	Aus	26.5265		22
W306	BASMATI 385	T	G	AA	Pakistan	Asia	33.4	73.08	VI	19.8581		21.9
C133	Laohongdao	C	T	RR	Shaanxi	China	34.16	108.54	TeJ	22.266		22.4
C177	Maguzi	C	T	RR	Shaanxi	China	34.16	108.54	TeJ	21.1115		23.4
C090	Sanlicun	T	G	AA	Shaanxi	China	34.16	108.54	IndII	24.2505		26.7
C062	Zhengdao5hao	T	G	AA	Shaanxi	China	34.48	113.42	IndI	28.9175		24.3
C080	Hanmadao	T	G	AA	Shanxi	China	34.48	113.42	IndI	22.5835		24
W068	Gazan	C	T	RR	Afghanistan	Asia	34.5	69	TeJ	20.9852		20.9
W014	Red Khosha Cerma	T	T	AR	Afghanistan	Asia	34.5	69	VI	22.1841		No data
W129	2	T	T	AR	Afghanistan	Asia	34.5	69	VI	22.8701		23.5
W015	Safut Khosha	T	G	AA	Afghanistan	Asia	34.5	69	Aus	27.2232		No data
W100	Spin Mere	T	G	AA	Afghanistan	Asia	34.5	69	Aus	18.2013		20.5
W173	Khazar	C	G	RA	Iran	Asia	35.45	51.3	TrJ	25.3549		24.5
C003	Gerdeh	T	T	AR	Iran	Asia	35.45	51.3	Jap	25.753		30.7
W252	SADRI RICE 1	T	T	AR	Iran	Asia	35.45	51.3	VI	22.2819		21.5
W121	TCHAMPA	T	G	AA	Iran	Asia	35.45	51.3	Aus	26.1446		27.9
W316	NEDA	T	G	AA	Iran, Islamic Republic of	Asia	35.45	51.3	IndII	25.9066		No data
C017	AnnongwanjingB	C	T	RR	Anhui	China	37.51	117.18	TeJ	20.8975		25.7
C181	Feidongtangdao	C	T	RR	Anhui	China	37.51	117.18	TeJ	25.977		24.9
C069	Dangyu5hao	T	G	AA	Anhui	China	37.51	117.18	IndII	24.2125		25.7
C183	Leihuozhan	T	G	AA	Anhui	China	37.51	117.18	IndI	26.1155		26.9
C203	Zaoxian240	T	G	AA	Anhui	China	37.51	117.18	IndI	20.1825		22.7
C034	Zhonglouyihao1	C	T	RR	Shanxi	China	37.52	112.34	TeJ	20.3025		23.9
C056	Jindao1hao	C	T	RR	Shanxi	China	37.52	112.34	TeJ	25.0685		30
C023	Funingzipi	C	T	RR	Hebei	China	38.02	114.28	TeJ	20.589		28.2
C032	Longhuamaohu	C	T	RR	Hebei	China	38.02	114.28	TeJ	26.3235		30.6
C035	Yelicanghua	C	T	RR	Hebei	China	38.02	114.28	TeJ	21.805		26.1
C082	Gaoyangdiandao	C	T	RR	Hebei	China	38.02	114.28	TeJ	23.8265		28.6
W013	Pergonil 15	C	T	RR	Portugal	Europe	38.42	-9.05	TeJ	27.3388		28.8
W130	LUSITANO	C	T	RR	Portugal	Europe	38.42	-9.05	TeJ	31.0488		27.2
W063	Vary Tarva Osla	T	T	AR	Portugal	Europe	38.42	-9.05	Jap	34.5322		No data
W258	Amareles	T	T	AR	Portugal	Europe	38.42	-9.05	VI	20.8547		23.6
C120	Shuiyuan300li	C	T	RR	Tianjin	China	39.09	117.11	TeJ	20.7835		25.7
C189	Putaohuang	C	T	RR	Tianjin	China	39.09	117.11	TeJ	24.64		29.2
C004	Li-Jiang-Xin-Tuan-Hei-Gu	C	T	RR	Beijing	China	39.54	116.28	TeJ	22.0813		23.3
C149	Zhonghua11	C	T	RR	Beijing	China	39.54	116.28	TeJ	25.864		24.5
C172	Zhonghua8hao	C	T	RR	Beijing	China	39.54	116.28	TeJ	19.7565		23.8
C006	Shan-Huang Zhan-2	T	G	AA	Beijing	China	39.54	116.28	Ind	15.545		16.1
W050	Ak Tokhum	C	T	RR	Azerbaijan	Asia	40.22	49.53	VI	28.3899		24.2
W082	Celiaj	C	T	RR	Azerbaijan	Asia	40.22	49.53	TeJ	29.6527		30.9
W081	Gasym Hany	T	T	AR	Azerbaijan	Asia	40.22	49.53	VI	27.1298		27.9
W120	Bombilla	C	T	RR	Spain	Europe	40.26	-3.42	TeJ	31.6501		27.4
C171	Xingguo	C	T	RR	Jilin	China	40.5	121.5	TeJ	24.0985		27.3
C026	Weiguo	C	T	RR	Liaoning	China	41.5	123.24	TeJ	22.168		26
C028	Liaojing287	C	T	RR	Liaoning	China	41.5	123.24	TeJ	23.4655		24.6
C057	Dandongludao	C	T	RR	Liaoning	China	41.5	123.24	Jap	18.8305		27.5
C116	LimingB	C	T	RR	Liaoning	China	41.5	123.24	TeJ	20.103		21.5
C150	Balila	C	T	RR	Italy	Europe	41.52	12.37	TeJ	25.668		22
W061	Ardito	T	T	AR	Italy	Europe	41.52	12.37	Jap	41.2425		38.2
W146	10340	T	G	AA	Italy	Europe	41.52	12.37	IndI	23.8625		24.1
C016	Baimaodao	C	T	RR	Heilongjiang	China	45.45	126.41	TeJ	17.118		20.6
C154	Heigeng2hao	C	T	RR	Heilongjiang	China	45.45	126.41	TeJ	14.0105		20.6
C015	Laoguangtou83	T	G	AA	Heilongjiang	China	45.45	126.41	Aus	23.457		22.8
W052	HB-6-2	C	T	RR	Hungary	Europe	47.26	19.15	TeJ	30.6484		26.7
W064	CSORNUJ	C	T	RR	Hungary	Europe	47.26	19.15	TeJ	22.2527		20.5
W219	Domsiah	T	T	AR	Netherlands	Europe	52.12	4.52	VI	21.9227		21.6
W012	KRASNODARSKIJ 424	C	T	RR	Russian Federation	Asia	55.45	37.37	TeJ	30.3065		30.8
W045	KUBANETS 508	C	T	RR	Russian Federation	Asia	55.45	37.37	TeJ	29.5561		33.9
W109	WIR 911	C	T	RR	Russian Federation	Asia	55.45	37.37	TeJ	22.159		No data
W117	KRASNODARSKIJ 3352	C	T	RR	Russian Federation	Asia	55.45	37.37	TeJ	29.309		29.2
W311	PR 116	T	G	AA	Punjab	Asia	29.3-32.32	73.55-76.5	IndII	23.9039		26.8
a the average valued is caculated among the cultivars from same region
