# Supplementary material for: Differentially evolved glucosyltransferases determine natural variation of rice flavone accumulation and UV-tolerance
Source: Nat Commun. 2017 Dec 7;8:1975. doi: 10.1038/s41467-017-02168-x (PMC5719032; doi:10.1038/s41467-017-02168-x)
Supplement: Supplementary file 9 — Supplementary Data 7 [file 41467_2017_2168_MOESM9_ESM.xlsx]

## Sheet: Supplementary Data 7
Supplementary Data 7. Summary of biochemiclally characterized flavonoid UGTs in this study.
Gene	Name	Species (common name)	Nucleotide ID	Protein ID	Amino Acid Sequence (no spaces)
GRMZM2G063550	UGT707A8	Zea mays (maize)	CM000785	AQL01906	MAATAYPTVVLIPLCVPGHLASMIEAGKRLLGRSRCPMSLTVLITQMTMSANLMSDVDDIMRREADSGLDIRFVHLPAVELPTVHHGLEDFMMRFIQLHATHVKEAVSGMSSPVAAVVVDYFCTTLFDVARELALPAYAYMPSGASMVALMLRLPALDGEVSGDFEAMEGTVDLPGMPPVPARLMPSPLMRKDPNFAWLVYHGKRFMEADGVIVNTVAELEPSILAAIADGLCVPRRRAPAVYPIGPVLPLKPPSAPGDGEQVVAQRHECVRWLDAQPPASVVLLCFGSMGGSFPSPQVREIADGLERSGHRFLWVLRGPPPPDGSKYPTDANVHELLPEGFLERTKGRGLVWPTWAPQKDILANPAVGGFVTHCGWNSILESLWHGVPMVPWPQFAEQ…
GRMZM2G095261	UGT707A17	Zea mays (maize)	XM_008654898	XP_008653120	MATPALVLLPEWGSGHLMSMLESCKRVLLSSSGGKAFSITLLVMRPPTAEATSEVEAHVRREAACGLDIRFHRLPAVEAPTDAVGVEEFIARYIGLHAPHVRDAVAAMACPVAALVLDLFAAPLVDVARGLGVPSYVFMSSTGAMLALMLHLPVLHESVPAVDFDEMEGDVPLPGLPPVPPDSMPCPVADKRSPNYACFVRLGDRFMDATGVIANTADELEPGPLAAVARGRCVPGRPAPPVYPIGPVLSLGGRSPSHECVAWLDAQPPGSVAFLCFGSMGWFDPPQVAEITAALERCGHRFLWVLRGPPSDASGSEHPTDANLDELLPEGFLERTGGKGLVWPTWAPQKEILAHPAVGGFVTHGGWNSVLESLWHGVPMAPWPLYAEQHLNAFQLVAD…
GRMZM2G395508	UGT707A18	Zea mays (maize)	XM_008654897	XP_008653119	MASLNVLLLPEPGSGHLMSLIEAGKRLLGHGAGGGDGLGREFTVTVLVVRPPTPESAAEVGAHVRRVAESGIAGVRFHHLPAVEPPADCAGNLQEFKSRYLELHRPHVEAAARELGAAALVVDFFATAVLDVARGLAVPAYVYFTSTAALLALTLRLPALAETVAADFETFEGTVDVPGLPPVPAASVPGFLGRKDSPNFTWFVYHGRRFMDADGIVVNTVAELEPGLLAAIAGGRCVPGRPAPPLYPIGPVLNLGAGGGASGDEACVRWLDAQPRASVVFLCFGSLGWFDAAKAREAAAGLERSGHRFLWALRGPPAAGSRHPSDADLDELLPAGFLERTRGRGLVWPRWAPQKAVLAHPAVGGFVTHCGWNSTMESLWHGVPLAPWPLYAEQHLNAF…
GRMZM2G155911	UGT707A19	Zea mays (maize)	CM007650	ONM57543	MAAPTVVLLPVWGAGHLMSMLDAGKRLLTRGGRALSLTVLVMRAPTEQLAADLDAHIRREEASGLDVRFVRLPAVQPPTDFHGIEEFISRLVQLHAPHVRAAISSLASPVAAVVMDFFCTALLDVTRELAVPAYVYFTASAGMLAFFLRLPSLHEEVTVQFEEMEGAVDVPGLPPVPPSSLPVPVMDKNHPNYTWFMYHGRRFAEADGIIVNTAAELEQSVLAAIADGRCTPGVRAPTVYPIGPVISFSPPPTNTEHPHECVRWLDTQPAASVVLLCFGSQGFSAAPQAHEIAHGLERSGHRFLWVLRGPPAPGERHPSDANLSELLPDGFLERTKGRGLVWPTKAPQKEILAHAAVGGFVTHGGWNSVLESLWFGVPMAPWPLYAEQHLNAFTLVAYV…
GRMZM2G455075	UGT707A20	Zea mays (maize)	EU955628	ACG27746	MPSPTIVLLPMWATGHFSSMLEAGKRLLFCSAGRTAAYSLTVLVTPPPMAASSEASSSQQAHCEMMATVDGIVFHHLPAIEHRTDLAHPSEYIRLYAPQVKEAIAGLAAPVAAVVVDFFGTPLLDVAHDLAVPAYVYFASTGAMLALMLRLPGIQEELASRLREEGGVVDVPGMPPVPVASMPSPDVNDYTWFAYYGRRFLETRGIIANTAAELEPGVLASIAGGRCTPGGRAPTVYPIGPVLSPKPRVVVDARSSSSAQECIRWLDAQPPASVVFLCFGSMGWMNAEQAREVAAGLERSGHRFLWVLRGPPAGSGSGHPTDANLGDLLPDGFLERTKAQGVVWPGWAPQLEILAHAAVGGFVTHCGWNSVLESLWHGVPMAPWPLYAEQPLNAFELVA…
GRMZM2G095807	UGT706G9	Zea mays (maize)	XM_020542263	XP_020397852	MKKTVVLYPGLAVSHFMPMMQLADVLLEEGYAVVVALIDVTNERNTTFAAAIDRAMASSSKLAATFHTLPRIRDPPTVTNDVNLLLGYFEIIRRYNEHLRELLRSIPRQSVHAVVVDSLSNAALDVAAELGVPAYSFFASNASALAVCLQLPWARAEGQPPSFKELGDATVNFHGVPPMPASHLIPEVLEDPGTEIYKAMMNSLSKNLEAGGILVNTFASLEARAVAALKDPHFLAESRLRMPPVYCVGPLVEKAAETKEEHACDACLAWLDEQPELSVVFLCFGSVGSSNHSETQLKEIAVGLERSGQRFLWVVRAPLGDNPEREFGDKADPDLQALLPEGFLERTRGRGLVVKLWAPQVAVLQHKATGAFVTHCGWNSVLEGVMAGVPMLCWPLYAE…
GRMZM2G010987	UGT88C9	Zea mays (maize)	NM_001348967	NP_001335896	MEAAAAAETGLAQKPVVLYPSPGMGHLVSMIELGKILGARGLSVIIVVVEPPFNTGATAPFLAGVSAANPSISFHRLPKVERLPPVKTKHQEALTFEVTRVSNPHLREFLAAASPAVLVVDFFCSIALDVAEELRVPAYFFFTSGAEVLAFFLHLPAIHERTAASFQDMGKELVHVPGIPSFPATHCILPTMERDDVAYDGFLKGCTDLCRSQGIMVNTFRSLEQRAVETVAAGHCTPPGLPTPPIYCIGPLIKSEEVLGKGGEECLAWLDAQPRASVVFLCFGSIGRFSVEQIREVAAGLEASGQRFLWVVRAPPSDDPAKKFERPPEPDLDALLPEGFLARTKDRGLVVRSWAPQRDVLAHASVGGFVTHCGWNSVLEAVMAGVPMVAWPLYAEQRL…
GRMZM2G130119	UGT706B4	Zea mays (maize)	XM_008659026	XP_008657248	MGSVVVLYSWMVRGHLHPMVQLADRLAGHGVPITMAIADVPSSSESHDTVARLSATYPSVSFHLLQAATARSGDEADPDADPFITLIADLRATNPALLAFVRSLPSVKALVIDFFCGCALDAAAEVGLPAYLFFTSGASPLSVYLHIPVMRPDVSFGDMGRSLLHFPGVHPVPASDLPEVLLLGPRNEQYRATIGLFEQLPRAKGILANTFEWLEPRAVRAIEQGSPRPGEPVPRLFCVGPLVGEERGGDGKHNECLTWLDARPARSVVFLCFGSASSLPAEQLREIALGLERSGHAFLWAVRAPVAPDADSTKRFEGRGDAALEALLPDGFLDRTRGRGLVVPTWAPQVEVLRQPAIAAFVTHCGWNSTLEAVTAGVPMVCWPMYAEQRLNKVFVAEG…
GRMZM2G036409	UGT706C9	Zea mays (maize)	NM_001155095	NP_001148567	MTQEKTVVLYPSLGVGHLNPMAQLAKAILRHGSVAVTIAVVDPPEKHAVLAAALARLAAVSPSITVHLLPIPPCATSKQHSHPIMPILDALRAANPALRAFLAARVPAVAALVVDMFCTDALDVAAELAIPAHFFYPSAAGDLAVYLQVPDLCRAAPSPLRDMGKAALNFAGVPAVRALDMPDTMHDWESDVGSVRLRQLARMPEAAGILVNSFEWLESRALEALRGGHCLPGRSTPKIYCVGPLVDGGGSGTEGNGERHACLAWMDGQPRQSVVFLCFGSLGAFSAAQLKETARGLERSGHRFLWAVRSPSEDQDSGEPDLEALLPDGFLERTRGRGLVLKNWAPQTQVLRHEAVGAFVTHCGWNSVLEAAMSGVPMICWPLYAEQRLNKVHVVEEMK…
GRMZM2G111344	UGT706C10	Zea mays (maize)	NM_001174611	NP_001168082	MAAPYVHTYACLVFHCAIGIPTSRTACLKAVMAHKTVILYPSLGVGHLNPMVELAKVFLRRGMAVVMAIVDSPDKDSVSAEAL ARLAAANPDIAFRHLPVPSRGTERCSTNPVMRAIDVLRAANPALLGFLRALPAVDALVLDMFCTDALDVAAELGVPAYIFFSSALGDLAVMLHLPYYYPT APSSFKDTPETVLHFPGVPPIRALDMGATMQDRDSDVAKARLSQCARMLEARGILVNSFDWLEARALEALSRGLCTPGRSAPPVHCIGPLVLAGNKGGAS ERHACLEWLDAQPDRSVVFLSFGSLGRFSMPQLREIARGLENSGQRFLWVVRSPPEHRSNSVEPDLDLEPLLPEGFLERTRERGFAVKNWAPQSEVLRHL SIGAFVTHCGWN…
GRMZM2G381025	UGT706F4	Zea mays (maize)	NM_001174514	NP_001167985	MLFINANGQTELPGACHRSRKSQGQSRFPNPNQSCATARCARASEMDDVSVKQIAVLYPVGGVGHVGPMTQLAKVFLHHGYDV TMVLIEPPIKSTDSGAGFIERVAASNPSITFHVLPPTPAPDVASSTKHPFLLILELMRQYNDKLESFLRSIPRERLHSLVIDLFCTHAIDVATRLGVPVF KFFASGAGTLAIFTQLPALLAGRLTGLKELGDKPLQFLGVPPMPASHLATSLLESPEDELCRTSMEILERNAGTHGVLVNTFESLEQRALQALRDPLCVP GQALPPVYPIGPLVGTGTGRQEGDGGPQHECLAWLDAQPERSVAFLCWGSKGALPKEQLKETAVGLERCGQRFLWVVRTPAGRDGPGRYWEQRAEADLDA LLPEGFVERTKD…
GRMZM2G122072	UGT706F5	Zea mays (maize)	NM_001148910	NP_001142382	MDDVVPATAKQTVVLYPGGGAGHVAPMTQLAKVFVRHGYDVTMVLLEPPIKSNASGASFVESFAASNPSITFHLLPPIPPPDL ASSTKHPFLVVLELLGQYNDKLESFLRTIPRERLHSLVIDMFCTDAIDVAAKVGVPVYTFFAANAGALAVLTQTVALLDGRQTGLKELGDTPIEFLGVPP IPASHIIREMLEDAEDEVRTAMAKIWKRDTDTRGVLINTFYSLEAQALQAFSDPLCVPGKVLPPVYPIGPLVGKGGSGTDGGEAAERPHECLAWLDAQPE RSVVFLCWGSRGLLSEEQLKEIAAGLEKSGQRFLWVVRTPASSDDPKRFWLPRPEPDLDALLPEGFLERTKDRGLVIKSWAPQVDVLSNPAVGAFVTHCG WNSSLEAITAGV…
GRMZM2G051683	UGT88C10	Zea mays (maize)	NM_001165818	NP_001159290	MGGEMEATAAETGLAQRPVVLYPSPGMGHLVSMIELGKLLGARGLPVTIVVVEPPFNTGATAPFLAGVSAANPSISFHRLPKV ERLPLVSTKHQEALTFEVIRVSNPHLREFLAAATPAVLVVDFFCSIALDVAEELRVPAYFFFTSGAEVLAFFLHLPALHERATASFQDMGEEPVQVPGIP PFPATHAILPVMERDDAAYDGFVKGCADLCRSQGVLVNTFRLLEQRAVETVAAGHCTPPGLPTPPIYCIGPLIKSEEVLGKGGEECLAWLDAQPRASVVL LCFGSIGRFSAEQIREVAAGLEASRQRFLWVVRAPPSDDPAKKFEKPPEPDLDALLPEGFLARTKDRGLVVKSWAPQRDVLAHASVGGFVTHCGWNSVLE AIMAGVPMVAWP…
Potri.004G069800	UGT88A15	Populus trichocarpa(populus)	XM_002304985	XP_002305021	MEEAIVLFPSPPIGHLISMVELGKLLLTQKPSLSIHILITSVPYDSGSTAPYIANVAATIPSIKFHHLPTVTLPSTKNIHHEELTFEVLRLSNPHVREELLSISKNNTIHGLVVDFFCCAALSVAKELNIPGYHFFTSGAGVLAGFLYFPTIHNTTTKSLKDLKSLLHIPGVPPIPSSDMPTPVLHRDDKAYKYLLDSSSSFPESAGIFVNTFASLEARAVKTLSEGLCVPNNRTPPIYCIGPLIATGGPKDDAGTRNGTTLECLTWLDSQPVGSVVFLCFGSLGLFSKEQLREIAFGLERSGHRFLWVVRNPPSDKKSVALSAHPNIDLDSLLPEGFFDRTKERGLVLKSWAPQVAVLNHPSVGGFVSHCGWNSVLEAVCAGVPLVAWPLYAEQRVNR…
Potri.004G070900	UGT88A16	Populus trichocarpa(populus)	XM_002305243	XP_002305279	MEEAIVLYPSPPIGHLISMVEVGKLLLTQKPSLSIHILITSVPYDSGSTAPYIANVAATIPSIKFHHLPTVTLPSTKTTHHEELTFEVLRLSNPHVREQLLSISKNYTIHGLVMDFFCCAALNVAKELNIPGYHFSPSGAGFLVVFLYFPTIHNTTTKSLKDLKSLLHIPGVPPIPSSDMPIPLLDRDDKSYENFLDSSRSFPESAGIVVNTFASLEARAVKTLSEGFCVPNNRAPPIYCIGPLIATEGPKDDAGTRNGTTLECLTWLDSQPVGSVVFLCFGSLGLFSKEQLREIAYGLERSGHRFLWVVRNPPSDKKSVALSARPNIDLDSLLPEGFLNRTKERGLVLKSWAPQVAVLNHPSVGGFVSHCGWNSVLEAVCAGVPLVAWPLYAEQRLNR…
Potri.004G071000	UGT88A17	Populus trichocarpa(populus)	XM_002305243	XP_002305279	MEEAIVLYPSPPIGHLISMVELGKLLLTQKPSLSIHILITSVPYDSGSTAPYIANVAATIPSIKFHHLPTVTLPSTKTTHYEELTFEVLRLSNPHVREQLLSISKNYTIHGLVVDFFCCAALNVAKELNIPGYHFSTSGAGILVVFHYFPTIHNTTTKSLKDLKSLLHIPGVPPIPSSDMPIPVLDRDDKSYENFLDSSRSFPESAGIVVNTFASLEARAVKTLSEGLCVPNNRTPPIYCIGPLIATEGPKDDAGTRNGTTLECLTWLDSQPVGSVVFLCFGSLGLFSKEQLREIAFGLERSGHRFLWVVRNPPSDKKSVALSARPNIDLDSLLPEGFLNRTKERGLVLKSWAPQVAVLNHPSVGGFVSHCGWNSVLEAVCAGVPLVAWPLYAEQRLNR…
Potri.004G069600	UGT88A18	Populus trichocarpa(populus)	XM_002304986	XP_002305022	MEEAIVLYPSPPIGHLISMVELGKLLLTQKPSLSIHILITSVPYDSGSTAPYIANVAATIPSIKFHHLPTVTLPSTKTTHYEELTFEVLRLSNPHVREQLLSISKNHTIHGLVVDFFCCAALSVAKELNIPGYHFFTSGAGVLAVFLYFPTIHNTTTKSLKDLKSLLHIPGVPPIPSSDMPIPVLHRDDKAYKYFLDSSSSFPESAGIFVNTFASLEFRAVKTTSEGLCVPNNRTPPIYCIGPLIATEGPKDDAGTRNGTTLECLTWLDSQPVGSVVFLCFGSLGLFSKEQLREIAFGLERSGHRFLWVVRNPPSDKKSVALSAHPNIDLDSLLPEGFLDRTKDRGLVLKSWAPQVAVLNHPSVGGFVSHCGWNSVLEAVCAGVPLVAWPLYAEQRVNR…
LOC_Os07g32060	UGT707A2	Oryza stiva (rice)	XM_015789990	XP_015645476	MAPAMASSAATVVLIPFCVSGHLTPMLEVGKRMLRSRCCGDDDDGRPAMSLTVLLAQLPESHRAPEIDEIIRREAAGASEHSGFDVRFHCLPAEELPDFRGGEDFISRFMQQHASHAREAIAGLESRVAAVVLDWFCTTLLDVTRDLGLPGYVFFTSAASMLSLLLRLPALDKEVAVDFEEMGGAVDLPGLPPVPAALLPTPVMKKGCNYEWLVYHGSRFMEAAGIIVNTVAELEPAVLEAIADGRCVPGRRVPAIYTVGPVLSFKTPPEKPHECVRWLDAQPRASVVFLCFGSMGSFAPPQVLEIAAGLERSGHRFLWVLRGRPPAGSPYPTDADADELLPEGFLERTKGRGMVWPTWAPQKDILAHAAVGGFVTHGGWNSTLESLWHGVPMAPWPLY…
LOC_Os07g32020	UGT707A3	Oryza stiva (rice)	XM_015789792	XP_015645278	MAIPTLVLLPTWGTGHLMSLLDAGKRLLGCRGGGGLSLTVLVMQPPRKEYASAVAATVRR EEASGLDIRFRHLPAVEPPTGCAGVEEFVSRFVQLHADHVRAAVSGLDCPVAGLVIDFFC TTLLDVARELAVPAYVYFTSNAACLALLLRLPALEGEVTVEFEEMDGEVDIPGLPPVPPS SLPMPVMDKKNPNYTWFVYHGRRFMEANGIIVNTVREIERSVLAAIADGRVTPGVRAPVI HPVGPVISFTPPSDDPPHECVRWLDAQPPASVVFLCFGSMGSLAPPQVLEVAHGLERSGH RFLWVLRGAPAAGGSMNPTDADLDELLPEGFLERTTGRALVWPTWAPQKEILAHAAVGGF VTHGGWNSTLESLWFGVPMVPWPLYAEQHLNAF…
LOC_Os07g32010	UGT707A5	Oryza stiva (rice)	XM_015789092	XP_015644578	MATLAPALVLLPEWGSGHLMSMLESCKRVLLAGAGGGREFSITLLVMRPPTDEAGSEVEAHVRREAASGLDIRFHRLPAVDPPADAAGVEEFIARYIHLHAPHVRDAVAGMGRPVAALVLDMFAAPMVDVARDLGVPSYVFMSSTGAMLALMLHLPVLHDRVAVEFHEVDGEVDVPGLPPLPPASMPCPVVDKKSPNYTWFVRLGDRFMDATGIIANTADELEPGPLAAIADGRCVPGRAAPPVYPIGPVLSLGGNDKRDSSEPPHECIAWLDGQPPASVVFLCFGSMGWFEAAQVVEITAALERSGHRFLWVLRGPPPAAESGTGAPDGSEHPTDANLDELLPEGFLERTKGRGMVWPTWAPQKEILAHPAIGGFVTHGGWNSVLESLWHGVPMAPWP…
LOC_Os07g31960	UGT707A4	Oryza stiva (rice)	AP005186	BAC83982	MAMASANVLLLPEAGSGHLMSLIEAGKRLLAHGGRGDGEGPAVTVTVLVVRPATSESAAEVDAHVGRVEASGLGVRFHRLPAVEPPPMGCAAGNVQEFKSRYMQLQAPHVRAAAAELGAAALVVDFFATGVLDAAREAGVPTYVYFTSTAALLALMLRLPALEEEVPVDFEEFDGTVDVPGLPPVPAGSLPAFMGRKESPNFKWFLYHGRRFMDADGIIINTVAELEPALLAAIADGRCVPGRTAPPLYPIGPVLDLEDKPSSNARCVRWLDAQPPASVLFLCFGSMGWFDAAKAREVAAGLERSGHRFLWALRGPPAAGTVHPTDASLDELLPEWFLERTKGRGLVWPTWAPQKEILAHAAIGSFVTHCGWNSTLESLWHGVPLVPWPLYAEQRLNAF…
LOC_Os01g53330	UGT706E1	Oryza stiva (rice)	AP003560	BAB68081	MERTVVLYPGLGVGHLVPMVELAKVFLRHGLAVTVAAVKPPLDSPDFSAAVARFAECNPAINFHVLPPPPPPPAPVGSGSDGKSASPIVGMLGFLNAMNAPLRDFLCSLPSVDALIVDMFCTDALDVASELRLPVYVFFTSAASDLAVFLHLTSMRDSINTSFGELGDSMIHIPGCPPFKASELPSDILSDNEASRLILLMFRRHPESRGILVNTFESLETRALRALEDGLCVPGRATPTVYSIGPIVSGGGGSDKDHDCLRWLDAQPDNSVVFLSFGSLGRFCKKQLEEIAIGLQKSEKRFLWVVRSPRIDEKNVFEPLAEPDLDALLPAGFMEATRGRGLVVKLWAPQVEVLRHRATGAFVTHCGWNSTLEGITAGLPLLCWPLYAEQRLNKVFVVE…
LOC_Os01g53350	UGT706F1	Oryza stiva (rice)	XM_015766582	XP_015622068	MKQTVVLYPGGGVGHVVPMLELAKVFVKHGHDVTMVLLEPPFKSSDSGALAVERLVASNPSVSFHVLPPLPAPDFASFGKHPFLLVIQLLRQYNERLESFLLSIPRQRLHSLVIDMFCVDAIDVCAKLGVPVYTFFASGVSVLSVLTQLPPFLAGRETGLKELGDTPLDFLGVSPMPASHLVKELLEHPEDELCKAMVNRWERNTETMGVLVNSFESLESRAAQALRDDPLCVPGKVLPPIYCVGPLVGGGAEEAAERHECLVWLDAQPEHSVVFLCFGSKGVFSAEQLKEIAVGLENSRQRFMWVVRTPPTTTEGLKKYFEQRAAPDLDALFPDGFVERTKDRGFIVTTWAPQVDVLRHRATGAFVTHCGWNSALEGITAGVPMLCWPQYAEQKMNKV…
LOC_Os01g53370	UGT88C3	Oryza stiva (rice)	XM_015779554	XP_015635040	MSASDCSLSSQSRSPIPCSEMSPKKLAVIYPPPGMISHLVSTVELGKLLAAQGLDITIVLGGHDEKEAAATATTSFLAEAAAANPELSFHRLPQPTLQCDVPADDYVSRIFEFARSSGPDLRDFLRSTSPAVLIIDFFCYSALNIGAELGIPTYFFLTTCIASVAFMLYLPVVQGENTLSFRDLGGDLVHAPGIPPIPADHLPRSQFDRDSMSSNHFLALSEQVCNAHGVMVNSCRSLERRAADAVVAGLCTFPGRRTPPLHCIGPLIKPREDDSAERHECLAWLDAQPKDSVLFLCFGSMGVFSVEQIKQVAVGLETSGHRFLWVVRRPPGFEHVTGPDLEALIFPEGFLRRTKGRGLVVMSWAPQREVLEHGAVGGFVTHCGWNSVLEAVTAGVPML…
LOC_Os01g53390	UGT88C2	Oryza stiva (rice)	AP003560	BAD87806	MITCLARVFEFARASGPDLCDFLRSTSPAVLIIDFFCYSALDVGAELRIPTYFFLTTCIASLAFLLYLPVIQEENTMSFRDLSGDLVHAPGIPPIPADHLPMSQLDRDSVSSRHFLALSEQVCNSHGVMVNSCHSLERRAADAIVAGLCTFPGRRTPPLHCIGPLIKPREEDSTERHECLAWLDAQPKASVLFLCFGSLGVFSVEQIKQVAVGLETSGHRFLWVVRPPPGLEHVTGPDLDALIFPEGFLRRTKGRGLVVISCSPQREVLEHGAVGGFVSHCGWNSVLEAVTAGVPMLAWPLYAEQRMNKVFLVEEMRLAVGVEGYDKGIVTAEEIQEKARWLMDSDGGRELRERTLAAMREVKEAPSDKGESKMTLLELVSQWKSD
LOC_Os01g53420	UGT706B1	Oryza stiva (rice)	XM_015770775	XP_015626261	MTANNSAVGNIDSHLYPLVVLHKHAENTSHNRAMRSRVVLYTWMVRGHLHPMTQLADRIANHGVPVTVAVADVPSSGESRKTVARLSAYYPSVSFQLLPPAAPARSGADTADPDADPFITLLADLRATNAALTAFVRSLPSVEALVIDFFCAYGLDAAAELGVPAYLFFVSCASALASYLHIPVMRSAVSFGQMGRSLLRIPGVHPIPASDLPEVLLLDRDKDQYKATIAFFEQLAKAKSVLVNTFEWLEPRAVKAIRDGIPRPGEPAPRLFCVGPLVGEERGGEEEKQECLRWLDAQPPRSVVFLCFGSASSVPAEQLKEIAVGLERSKHSFLWAVRAPVAADADSTKRLEGRGEAALESLLPEGFLDRTWGRGLVLPSWAPQVEVLRHPATGAFVTH…
LOC_Os01g53430	UGT706C1	Oryza stiva (rice)	XM_015776992	XP_015632478	MAMVEKTVLLYPCPAVGHLNPMVQLAEALVRRGVSVTLAVADPPDKGAVLAGAIARIAAV CPSIGVRLLPIPSCEGKTYSHPVMWIVDALRLANPVLRELLRSFPAAVDALVVDMFCIDA LDVAAELAVPAYMFYPSAASDLAIYLQVPHVARSAPSSFKDMADTVLSFSGVPTIRALDM PDTMQDRESDVGTTRIHHCSRMAEARGILVNSFDWLETRALKAIRGGLCLPSGRSVPAIY CVGPLVDGGKLKENDARHECLEWLDRQPKQSVVFLCFGSRGTFSVSQLSEMARGIENSGH RFLWAVRSNLGEVDLEALFPEGFLERTQGRGFVVKNWAPQSAVLQHGAVGAFVTHCGWNS SLEAIMSGVPMICWPLYAEQRLNKAHLVEEMKL…
LOC_Os01g53460	UGT706D1	Oryza stiva (rice)	XM_015777298	XP_015632784	MESKPSRNVVLYAAMGAGHLLPMVELAKLFLTRGLDVTIAVPATPGSGTTGSPTIAGIAA SNPSITFHHLPPPPSCADPDPNPLLLMLDVLRRSVPSLASLLRSIPSVAALVLDIFCAEA VDAAAALHVPAYIYFTSAAGAFAASLGLMHHYSTTTTNLRDMGKALLRFPGVPPIPASDM PSLVQDREGRFYKARVKLYARAMEASGVLLNTYEWLEARAMGALREGACSPDRPTPPVYC VGPLVASGEEEGGGVRHACLAWLDAQPARSVVFLCFGSMGSFSAAQLKEIARGLESSGHR FLWVVRSPRQDPANLLEHLPEPDLAALLPEGFLERTADKGMVVKSWAPQAKVLRHAATAA FVTHCGWNSTLEGITAGVPLLCWPLYAEQRMNK…
LOC_Os05g42020	UGT705A1	Oryza stiva (rice)	XM_015783659	XP_015639145	MASTDRSKKLRVLLIPFFATSHIGPFTDLAVRLVTARPDAVEPTIAVTPANVSVVRSALERHGSAATSVVSIATYPFPEVAGLPRGVENLSTAGADGWRIDVAATNEALTRPAQEALISGQSPDALITDAHFFWNAGLAEELGVPCVSFSVIGLFSGLAMRFVTAAAANDDSDSAELTLAGFPGAELRFPKSELPDFLIRQGNLDGIDPNKIPQGQRMCHGLAVNAFLGMEQPYRERFLRDGLAKRVYLVGPLSLPQPPAEANAGEASCIGWLDSKPSRSVLYVCFGTFAPVSEEQLEELALGLEASGEPFLWAVRADGWSPPAGWEERVGERGVLVRGWVPQTAILSHPATAAFLTHCGSSSLLEAVAAGVPLLTWPLVFDQFIEERLVTDVLRIGER…
LOC_Os05g42040	UGT705A3	Oryza stiva (rice)	XM_015783660	XP_015639146	MASAERSKKLRVLLMPFFATSHIGPCTDLAVRLAAARPDVVEPTLAVTPANVSVVRSALRLHGSAASTVVSIATYPFPEAAGLPPGVENLSTAGDERWRVDAAAFDEAMTWPAQEALIKDQSPDVLITDFHFSWNVGIAEELAMPCVQLNVIGLFSTLAVYLAAAVVNDSDSEELTVAGFPGPELRIPRSELPDFLTAHRNLDLVDNMRKLVQVNTRCHGFAVNSFLFLDKPYCEKFMCNGFAKRGYYVGPLCLPQPPAVASVGEPTCISWLDSKPNRSVVYICFGTFAPVSEEQLHELALGLEASGKPFLWAVRAADGWAPPAGWEERVGDRGLLVRDWVPQTAILAHSATAAFLTHCGWNSVLEGVTAGVPLLTWPLVFEQFITERLVMDVLRIGER…
LOC_Os05g42060	UGT705A2	Oryza stiva (rice)	XM_015783661	XP_015639147	MASAERSKKLRILFIPFFATSHIGPFTDLAVRLAAARPDIVEPTIAVTPANVSVVRSAVKRHGSVASSMVSIAKYPFPDVAGLSPGVENLSTAGDEGWRIDNAAFNEALTRPPQEAVIREQSPDVLITDSHFSWIVYIAEGLGMACFRFCVIGFFSILAMRLLAGAAADANGSDSESLTAAGFPGPKLQIPRSEVPDFLTRQQNFDKFDMRKLQQSQDRCHGIVVNSFLFLDKPYCEKFVCNGFAKRGYHVGPLCLPKPPAVGNVGEPSCISWLDSKPSRSVVYICFGTFAPVSEEQLHELALGLEASGKPFLWAVRAADGWAPPAGWEERVGDRGLLVRDWVPQTAILAHSATAAFLTHCGWNSMLEGATAGVPLLTWPLVFEQFITERFVTDVLRIG…
LOC_Os05g45080	UGT706D3	Oryza stiva (rice)	XM_015782160	XP_015637646	MEADPNPMVVLHACLGVGHLIPMVELAKLLLRRGLAVVIAVPTPPASTADFFSSSAPAVDRMAAANPSISFHHLPPPEYPDPDPDAFLQMLDTMRLTVPPLLAFLRSLPSVAALVLDLFCVDALDAATAAGVPAYFYYTSSAGDLAAFLHLPHHFATTEGSLKDMGKTPLRFPGVPPIPASDMPHTVLDRADRTCATRLGHYGRIPEARGILINSYEWLEARSVRALREGACIPDRPTPPVYCIGPLMAKGEEAANGERHACLSWLDAQPERSVVFLCFGSLGAVSVKQLKEIARGLENSGHRFLWVVRSPPQDPAKFFLPRPEPDLGMLLPEGFTERTRDRGMVVTSWAPQVEVLRHAATAAFVTHCGWNSVLEAASAGVPMLCWPQYAEQRMNKVLL…
LOC_Os05g45090	UGT706D2	Oryza stiva (rice)	XM_015782244	XP_015637730	MEPNSKQSQTVVLHTILGAGHLAPMVELAKLFLGRGFAVIIAVPTPPASTADVAASSAPAVARIAAANPSISFHNLPPPDYPEPDPDGFQQLLDVIRLTVPILLTFLRSLPPVAAVVLDLFCVDALDAAAAVGVPAYFYFTSSAGVLAAFLHLPHYFATTEGDLKDMGKALLHFPGVPPIPASDMPHNVLDCADVIGASLVYHYRRMPEARGMLINTYEWLEAKAVTALGDGACVPDRPTPPVYCIGPLIVKGEDAAKGERHACLAWLDAQPERSVVFVSFGSMGAVSAEQLKEIARGLENSGHRFLWVVRSPPPEDPAKFSLPRSEPDLGALLPEKFLERTRERGMVVMSWAPQVEVLRHAATAAFVTHCGWNSILEAATAGVPMLCWPQYAEQRLNK…
LOC_Os05g45100	UGT706C3	Oryza stiva (rice)	XM_015782245	XP_015637731	MTTKTFVMYPSLGVGHLNPMVELAKHLRRRGLGVVVAVIDPPNNDAVSADAMARLAAANPSITFRLLPAPDSPDVGAHPIKRSHDTLKLANPVLREFLRSLPAVDALLLDMFCVDALDVAAELAIPAYFFFPSQASALAVFLHLPYYYPNLPTFMEMGKAALLRFPGMPPIRTVDMPAMLRDKDSEATKVRLYQFKRMTEAKGVLVNSFDWLQPKALKALAAGVCVPDKPTPRVYCIGPLVDAGRKSRIGGERHACLAWLDAQPRRSVVFLCFGSQGAFPEAQLLEIARGLESSGHRFLWTVRSPPEEQSTSPEPDLERLLPAGFLERTKDRGMVVKNWVPQAEVVQHEAVGAFVTHCGWNSTLEAIMSALPMICWPLYAEQAMNKVIMVEEMKIAVSL…
LOC_Os05g45110	UGT706C4	Oryza stiva (rice)	XM_015782575	XP_015638061	MTTKTFVLFPSLGVGHLNPMVELAKHLRRRGLGVIVAVIDPPNNDAMSADAMARLAAGNPSVTFRILPAPASPDPGAHHVKRNLDTLRLANPVLREFLRSLPAVDALLLDMFCVDALDVAAELAIPAYFFFPSPASVLAVFSHLPYYYRNAPSLREMDKAALIRFPGIPPIRNVDMLATVKDKESETTKIRLYQFKRMMEGKGVLVNSFDWLEPKALKALAAGVCVPNEPKQRVYFIGPLVDARKKVGSGAERHACLAWLDAQPQRSVVFLCFGSQGAFPAAQLKELAHGLESSGHRFLWTVRSPPEEQSTSPEPDLERLLPAGFLERTKGRGMVVKNWVPQAEVVQHEAVGAFVTHCGWNSTLEAIMSALPMICWPLYAEQAMNKVIMVEEMKIAVSL…
LOC_Os05g45150	UGT706J1	Oryza stiva (rice)	XM_015783181	XP_015638667	MFQRDSRCHHGGPALPPFYCIRPLVEKADERRDRAERHECLAWLDRQPERSVVFLCFGSTGAGSHSVEQLREIAVGLEKSGQRFLWVVRAPRVAIDDDDDSFNPRAEPDVDALLPAGFLERTTGRGVVVKLWAPQVDVLYHRATGAFVTHCGWNSVLEGITAGVPMLCWPLHSEQKMNMVLMVEEMDIAVEMAGWKQGLVTAEELEAKVRLVMESEAGSQLRARVTAHKEGAATAWADGGSSRSAFARRGKRKWEAPHCGAIARREDGEPEPKLCRPAAPTLPFPALLRHLPCSPRSPSAQPPLCRGLDRHPLSCLSSLRSGPPSATTFIFTTSRAHLSATIVIGAAIPTANFAVGVHGYGSEDLVGGSGCTDLERIGECYGGVGGDQGWQCGGGDERG…
LOC_Os05g45180	UGT706G6	Oryza stiva (rice)	XM_015783321	XP_015638807	MKKTMVLYPGLSVSHFLPMMKLADELVEHGYAVTVALIDDPLQKQIAFTATVDRVISSKPSICFHRLPRVDHLPAVTTNDGEFYLPGYLDLVRRHNEPLHGFLSSHFRGGIQALVVDMMSVEALDIAERLKVPGYLFHPSNASLFAFFLQIPSICAESKRSFSELGDTPLEIPGLPPMPASHFIDNRPEEPPESEVYKAVMDLVRRYTNKCSNGFLVNTVDSLEARVVNTLRHARRQGGRALPPFYCVGPLVNKAGERGERPERHECLAWLDRQPDRTVVFLCFGSTGIGNHSTEQLREIAVGLEKSGHRFLWVVRAPVVSDDPDRPDLDALLPAGFLERTSGQGAVVKQWAPQVDVLHHRATGAFVTHCGWNSVLEGITAGVPMLCWPLHSEQKMNKV…
LOC_Os05g45200	UGT706E2	Oryza stiva (rice)	XM_015784335	XP_015639821	MMTETVVVNAGLGVGHLAPMVELANLFPRHGLAVTVVLIEPPAKPPSFAAAVSRSMASNPRITFHVMPSPSCHSNVPELIRAMNAPLREYLRSSVPSARAVVFDMFCACALDVAAELGLPAYFFQCGGASHLAVGLHLPHVQAEINASFGEIGDEPLLFPSVPPFKPSDLPKAALDRNDEMYRWILGVFERLPESRGILVNTFQWLETKALRALGDGACVVGRPTPPVCCVGPLVSRSGEDKKHGCLSWLDAQPEKSVVFLCFGSMGSFPKEQLAEIAIGLERSGQRFLWVVRRPHAGEASLSGLLAGCHGTHGELDIDELMPEGFLERTKGRGLAAGSWAPQADVLRHRATGAFVTHCGWNSVLEGIAAGVPLLCWPLYAEQRLNKVFIMEEVGVGAV…
p5.00_sc00038_p0022	UGT707C1	Elaeis guineensis(African oil palm)	XM_010930771	XP_010929073	MGKLSLVFLPMCGAGHLVPMVETAKRLLQLQQEENLFSVTVLLIQPPSPASATTFSSYVHSITFSGLDIHFQDLPPVDPPTEIDGAEDFVSLYFQSHKPHVKAALTQSSVPVAALVLDFFATTIIDVADELGVPSYIFFTSTAAMLALTLHLPTLHDKIPVEFGELEGHVEVPGVPPIPPLSMPTPFMNKKSRDYTWFVYHGKRFLEAKGIIVNTFIELEPGPLEALREGRCVPNHPTPAIYPVGPVTALEDDTNKANSERHECITWLKGQPPASVVFLCFGSRGSFGAPQVREMAIGLERSGHRFLWCLRTPSTGKFPHPVDANLEEVLPKGFLERTAERGLVWPTWVPQEEILAHEAVVGFVTHCGWNSILESLWFGVPMLGWPLYAEQHMNAFELE…
p5.00_sc00038_p0023	UGT707C2	Elaeis guineensis(African oil palm)	XM_010930781	XP_010929083	MGKLGLFFLPAWGAGHLVPMVETAQRLLRLQQKETLFSVTVLLMQPPNPASASTFSSYVHSVTSSGLDIHFQDLPPVDPPTDTDGVEDFVSLYIQSHKPHVKAALTQSSVPVAALILDFFATTIIDVADELGVPSYIFFTSTAVMLALTLHLPTLHDKIPVEFGELDGHVEVPGVPPVPPLSMPTPFMNKKSRNYTWFVYHGKRFVEAKGIIVNTFIELEPGPLEALKEGRCVPNHPTPAIYLVGPVIALEDETNNAKSERHECIKWLDGQPPASVLFLCFGSMGSFGAPQVREMAIGLERSGHRFLWCLRTPSTGKFRHPVDANLVEVLPNGFLERTREKGLVWPSWVPQKEILAHEAVGGFVTHCGWNSTLESLWFGVPMLGWPLYAEQHLNAFEME…
p5.00_sc00038_p0024	UGT707C3	Elaeis guineensis(African oil palm)	XM_010930792	XP_010929094	MGKLGLFFLPTWGAGHLVPMVETAKRLLPLQQEEKLFSVTVLLIQPPNPASASTFSSYVHSVASSGLDIHFQDLPPVDPPTDTDGAEDFVSLYIQSHKPHVKAALTQSSVPVAALVLDFFATTIIDVADELGVPSYIFFTSTAAMLALTLHLPTLHDKIPVEFGELEGHVEVPGVPPVPPLSLPTPFMNKKSRNYTWFVYHGKRFLEAKGIIVNTFIELEPGPIEALREGRCAPNHPTPAIYPVGPVIALEDETNNANSERHECIKWLDGQPPASVVFLCFGSMGSFGAPQVREMAIGLERSRHRFLWCLRTRSTGKFWHPVDANLVEVLPEGFLERTREKGLVWPTWVPQKKILAHEAVGGFVTHCGWNSTLESLWFGVPMLGWPLYAEQHLNAFEME…
orange1.1g036436	UGT88N1	Citrus sinensis(orange)	KK784969	KDO56855	MKDTIVLYTSPGRGHLNSMVELGKLILTYHPCFSIDIIIPTAPFVTSAGTDDYIASVSATAPSVTFHQLPPPVSRIPDTLRSPADFPALVYELGELNNPNLHETLITISKRSNLKAFVIDFLCNPAFQVSSSTLSIPTYYYFTTAGSVLAANLYLPTLHKNTTKSFRELGSALLNFPGFPPFPARDMALPMHDREGKVYKGLVDTGIQMAKSAGIIVNTFELLQERAIKAMLEGQCIPGETLPPLYCIGPVVGRGNGENRGRDRHECLSWLDSKPSRSVLFLCFGSLGSFSSKQLKEMAIGLERSGVKFLWVVRAPAPDSVENRSSLESLLPEGFLDRTKDRGLVVESWAPQVEVLNHESVGGFVTHCGWNSVLEGVCAGVPMLAWPLYAEQKMIKAVV…
orange1.1g042987	UGT88N2	Citrus sinensis(orange)	KK784969	KDO56856	MKDTIVFYTSPGRGHLNSMVELGKLILTYHPCFSIDIIIPTAPFVSSAGTDDYIASVSATAPSVTFHQLPPPVSGLPDTLRSPADFPALVYELGELNNPKLHETLITISKRSNLKAFVIDFFCNPAFQVSSSTLSIPTYYYFTTAGSVLAANLYLPTLHKNTTKSFRELGSTLLNFPGFPPFPARDMALPMHDREGKVYKGLVDTGIQMAKSAGVIVNTFELLEERAIKAMLEGQCTPGETSPPLYCIGPVVGRGNGENRGRDRHECLSWLDSKPSRSVLFLCFGSLGSFSSKQLKEMAIGLERSGVKFLWVVRAPAPDSIENRSSLESLLPEGFLDRTKDRGLVVESWAPQVEVLNHESVGGFVTHCGWNSVLEGVCAGVPMLAWPLYAEQKMIRAVV…
Bradi1g26750	UGT707A15	Brachypodium distachyon (Brachypodium)	XM_003560127	XP_003560175	MAIPTIVLIPFCVTGHLTSMVEAGKRLLSSSSRPLSLTMLVTPMSMDKLTSELADIIRRETESGFEIRFHHLPAVELPQDFHGAEDFISRFVQLHAPGAKAAISGLASPVSAVVMDYFCTTLFDVTRELGLPAYVYFTSAASMLALMLRLPSLDKEVAVGFEELDGPVNVPGMPPVPAASMPKPMMKKDANYAWFVYHGNRFMDAAGIIVNTVAGLEPAILEAIEGGRCVPGERRVPTVYPIGPVMSFKKPTAKEPPHECVRWLEAQPRASVVLLCFGSMGTFAPPQVLEIAEALDRSGHRFLWVLRGPPPGNSPYPTDANLGELLPEGFLERTKEKGLVWPKWAPQQEILAHPAVGGFVTHCGWNSTLESLWHGVPLVPWPLYAEQHLNAFELVSVMG…
Bradi1g26760	UGT707A16	Brachypodium distachyon (Brachypodium)	XM_014897096	XP_014752582	MATPTVVLLPVWGAGHLMSMLDAGKRLLARSRGALSLTVLVMQAPAENYRSEVAGHIRREEASGLDIRFHHLPTVELPTDYVGIEEFISRFVQLHAPHVKAAISGLACPVAALVVDFFATTLFDVSRELAVPAYVYFTASAAAYALFLRLPALQEEVTCEFEELDGMVDVPGLPPVPPSSLPSPLMDKKNPNYTWFVYHGRRFMEANGVMINTAAALEQSVLAAIADGRCTPGIPAPTVYPVGPVISFNPPAEQGGHECLRWLDTQPPASVVLLCFGSGGFSTAPQAHEIAHGLERSGHRFLWVLRGPPAAGAQQPADANLEELLPEGFLERTKGKGLVWPTKAPQKEILAHAAVGGFVTHGGWNSVLESLWFGVPMVPWPLYAEQHFNAFTLVAYMGV…
Bradi1g26790	UGT707A14	Brachypodium distachyon (Brachypodium)	XM_003563010	XP_003563058	MASAHVLLLPEPGSGHLMSLIEAGKRLLGHGGDDDDDYEHRALTVTVLIIRPATAESASEVDSHVKRVAASGLGVRFHHLPAVDPPNDCDPRNVQEFKSRYMQLYAAHVKAAAAELDAAALVIDFFATGVIDAARELALPTYVYFTSTAALLALTLRLPALHEEESSADGSTVHVPGMPPVPAGSVPGFLGDKGSPNYAWFVYHGRRFMDADGIIINTVDGLEPGLLHAIADGQCVPGRRAPRLYPIGPVIDLGGAKESEEHYCVKWLDAQPPASVVFLCFGSMGWFDVAKAHEVAAGLERSGHRFLWTLRGPPAAAGGSLHPTDADLDELLPEGFLERTKERGLVWPRRTPQKEILAHAAIGCFVTHCGWNSTLESLWHGVPLVPWPLYAEQHLNAFE…
Bradi2g49057	UGT706E4	Brachypodium distachyon (Brachypodium)	XM_003569699	XP_003569747	MKKTVVLYPGVGVGHLVPMVELAKVFLKHGLAVTVALVEPPDGSATFSAAVARTKASNPSVTFHVLPPPPPAPPAAPADEAAPNHHVIKIFQFLAAMNAPLRDFLRSLPSVHALVLDMFCVEAQDVAEELSLPVYYFYASAASDLAVFLNLPSKLAGMDKKVKELGDSMMSFPGVPPFKASDLPSEVSNDGVALGSILRMFERMPASDGILINSFESLEARAVRALKDGLCVPSHATPPVYCIGLLVSGGGDKEHGCIRWLDAQPDKSVVFLSFGSMGTFSKKQLGEIAIGLENSGERFLWVVRNPPNSDHKFGDPIPEMEDLDTLLPDGFLERTKDRGLVVKSWAPQVDVLRHRATGAFVTHCGWNSTLEGITAGLPLLCWPMYAEQRVNKVHIVEEF…
Bradi2g49067	UGT706F2	Brachypodium distachyon (Brachypodium)	XM_010233972	XP_010232274	MKQTVVLFAGAGVGHVTPMTELAYVFLKHGYDVTMVLLEPPFKSTDSGASFIERIAASNPSISFHVLPPLPAPDFAASGKHPFLLMLQLARDYNAPLEAFLRSIPRERLHSLVLDMFCVHAMDVGTAVGVPVYTFFASGASCLSVLTQFPALVAGRQSGLKDLGDTPLDFLGVPPMPASHLIRELLEHPEDEMCKAMTNIWKRNTETMGVLVNTFEALESRAVQSLRDPLCVPGRILPPVYCVGPLVSKGTAKDDSKAERNECLAWLDAQPDRSVVFLCFGSKGTLSADQLKEMAVGLERSGQRFLWSVRTPAGTKDPKKYFEVRPEADLDALLPEGFLERTKDRGLVVKSWAPQVDVLQHPATGAFVTHCGWNSTLEAVVAGVPMLCWPLEAEQKMNK…
Bradi2g49080	UGT706C8	Brachypodium distachyon (Brachypodium)	XM_003567039	XP_003567087	MAVTTTQKTVVLYPSLGVGHLNPMVELAKVFLRRGQAVVIAVVNPPDKDAVSADALGRLAAANTAITFSLIPVPSRGKDHHYPHPVMRTIDVLRAANPALREFLRTLPAVDALVVDMFCVDALDVAAGLGIPAYFFFASAVGDLAVMLHLPYYYPTAPSSFKDMGKTPLHFPGVPPIRALDMATTMRDRESETAKERLRQCARMPEATGILVNSFDWLEARALEAIRNGLCTPDRTMPPLYCIGPLVLPGGHTRGSNGERHPCIEWLDAQPDRSVVFLCFGSLGTFSAAQLRDIAHGLQNSGHRFLWVVRDPPEHKSSSISVEPDLEALLPESFSEKTSDRGFVVKNWAPQAEVLRHGAVGAFVTHCGWNSVLEGIVSGVPMIGWPLYAEQRLNKVHVV…
Bradi2g49090	UGT706C7	Brachypodium distachyon (Brachypodium)	XM_003569700	XP_003569748	MAEKTVVLYPSLGVGHLNPMVQLAKAFLRRGGMAVTIAVIDPPGKDPVLEAAVARLAAACPSITVCLLPIPSGTNKHYSNVALRMLDELRLANPVLRGFLGSLPAVDALVVDMFCIDALDVAADLAVPAYIFYPSAAGDLAIYLQVPDLCLNAPSSLKDMGRTALHFSGVPPVSALDMPDTMLDRESDLCRRRMQQLARFPEARGILVNSFEWLESRALKALRDGLCVPAGRSTPHIYCVGPLVDGGMNGESGERHASLEWLDRQPKQSVVFLCFGSRGVFSAAQLTEMARGLENSGHRFLWAVRSPREEQSKSAEPDLKALLPDGFLERTRDRGLILKNWAPQAEVLSHGAVGAFVTHCGWNSALEAIMSGVPMICWPLYAEQRLNKVHMVEELKVGV…
Bradi2g49100	UGT706B2	Brachypodium distachyon (Brachypodium)	XM_003569703	XP_003569751	MRSAVVLYTWLVRGHLHPMTQLANHLAGHGVAVTVAVADVPSTGNSSDTIAGLSATYPSVSFHLLQPTASRSADTADPDPDADPFITLIADLRATNPALLAFLRSLASVKVLVADFFCAYGLNAATQIGVPGYLFFTSGASVLAAYLHIPVMRSAASFGDMGRSLLHFPGVHPIPASDLPEVLLNRDNSQYRTTLGLFEQLPRAKGILSNTFEWLEPRAVKAIKDGTPRAGEPVPRLFCVGPLVGEERGCRAKHQCLRWLDKQPARSVVFLCFGSASSVPVEQLNEIAVGLEKSGHAFLWAVRAPVAPDADSTKRFEGRGEATLEQLLPEGFLDRTRGRGMVVSSWAPQVEVLRHPASGAFVTHCGWNSTLEAVTAGVPMVCWPMYAEQRMNKVFVVEV…
Bradi2g49110	UGT706B3	Brachypodium distachyon (Brachypodium)	XM_003569702	XP_003569750	MQNTVVLYTWMVRGHLHPMTQFANHLAGHGVPVTVAVADVPSTGSSDETIARLSASYPSVSFHLLPPATARSADTADPDADPFITLIADLRATNPALLSFLRSLPSVKALVADFFCAYGLDPAAELGVPAYLYFTLCASALATFLHIPIMHSDVSFGDMGRSLLHFPGVHPIPATDLPEVLHDRDNKQYSTILGLFEQLPRATGILSNTFEWLETRSVKAIKDGTPRPGESLPRLFCVGPLVGEERGGSERHGCLSWLDKQADRSVIFLCFGSASSVPAEQLKEIAVGLEKSGHSFLWAMRAPVAPDADSTKRFEGRGEAALETLLPEGFFDRTRGRGMIVSSWAPQVEVLRHSATGAFVTHCGWNSTMEAVTAGVPMVCWPMYAEQRMNKVFIVEDMK…
Bradi2g49120	UGT88C8	Brachypodium distachyon (Brachypodium)	XM_003567040	XP_003567088	MTTANNSHADNNPKKLVVIYAPAGLTGHLVPAAGLGKLLAAQGLDVAVVLGGGEADQASDDPFLAGVAAANPSMSVHRLPHATLPSDMPADAHEAKIFELARASNPDLRDFLRSASPAALVIDFFCSSAFDVGAELGIPTYFFLTTCIASVAFCLYNPVIQGQMNLSFRDLGGGFVHAPGLPPMPADHLAASVLDRDSMGNKLFLALAEQLCDSQGVIVNSCHSLEPRAAEAIVSGLCTAPGRRTPPLYCIGPLVKTEEVGTKKRHECLAWLDGQPKASVVFLCFGSMGRFSAEQIKEMAAGLEASGQRFLWALRRPLPSDEHKQDNNDNHIDALFPEGFLQRTKDRGLVLTSWAPQREVLAHGALGGFVTHCGWNSVLESVMAGVPMLAWPLYAEQRM…
