# Supplementary material for: Differentially evolved glucosyltransferases determine natural variation of rice flavone accumulation and UV-tolerance
Source: Nat Commun. 2017 Dec 7;8:1975. doi: 10.1038/s41467-017-02168-x (PMC5719032; doi:10.1038/s41467-017-02168-x)
Supplement: Supplementary file 10 — Supplementary Data 8 [file 41467_2017_2168_MOESM10_ESM.xlsx]

## Sheet: Supplementary Data 8
Supplementary Data 8. Primers used in this study.
Primer name	Sequence (5' to 3')	Purpose
UGT706E1-F	CGCGGATCCATGGAGAGAACCGTGGTG	Vector construction for protein expression
UGT706E1-R	CGCGGATCCTCATGCACTAACCATGCC	Vector construction for protein expression
UGT706F1-F	CGCGAATTCATGAAGCAAACCGTCGTC	Vector construction for protein expression
UGT706F1-R	CCCAAGCTTTTAGTTCTGGACAAGATT	Vector construction for protein expression
UGT88C3-F	CCGGAATTCATGAGCGCATCAGACTGC	Vector construction for protein expression
UGT88C3-R	CCGCCCGGGTTATGAGTTATTGTAGTTTTTCCAC	Vector construction for protein expression
UGT88C2-F	CGCGGATCCATGATTACGTGTCTCGCT	Vector construction for protein expression
UGT88C2-R	CGCGAATTCTCAGTCACTTTTCCACTG	Vector construction for protein expression
UGT706B1-F	CCGGAATTCATGACTGCCAACAACTCGG	Vector construction for protein expression
UGT706B1-R	CCGCTGCAGTCAATTGTCCTTGTCCATCG	Vector construction for protein expression
UGT706C1-F	CGCGGATCCATGGCCATGGTGGAGAAGACG	Vector construction for protein expression
UGT706C1-R	CCGCCCGGGTCAGTCATGCACGGGTGTATCTC	Vector construction for protein expression
UGT706D1-F	CCGAGATCTATGGAGTCCAAGCCCAGCC	Vector construction for protein expression
UGT706D1-R	CCGGAATTCTCACTCGGACGTCACCAAACG	Vector construction for protein expression
UGT707A4-F	CGCGGATCCATGGCGATGGCGAGCGCG	Vector construction for protein expression
UGT707A4-R	CCGGAATTCTCACTGGGTCATAGTCGAGAAGCCG	Vector construction for protein expression
UGT707A5-F	CGCGGATCCATGGCGACGCTGGCGC	Vector construction for protein expression
UGT707A5-R	CCGGAATTCTCAGTTCTTCGGGAGCGCC	Vector construction for protein expression
UGT707A3-F	CGCGGATCCATGGCGATCCCGACCCTC	Vector construction for protein expression
UGT707A3-R	CCGGAATTCTTAAGCCGTCTGCGTGGAGAG	Vector construction for protein expression
UGT707A2-F	CGCGGATCCATGGCTCCAGCGATGGC	Vector construction for protein expression
UGT707A2-R	CCGGAATTCCTATATGGATGACATGTGGGCC	Vector construction for protein expression
UGT706D3-F	TCCCCCGGGATGGAGGCAGACCCCAATCC	Vector construction for protein expression
UGT706D3-R	TCCCCCGGGCTACGCTTTTTCCTTTGTAGTGTTT	Vector construction for protein expression
UGT706D2-F	CGCGGATCCATGGAGCCCAATTCAAAACAGAG	Vector construction for protein expression
UGT706D2-R	TCCCCCGGGTCATTTGCAGCGCTGCAAATC	Vector construction for protein expression
UGT706C3-F	CGCGGATCCATGACGACAAAGACGTTTGTCATG	Vector construction for protein expression
UGT706C3-R	CCGGAATTCTCAGCTACGAACTCCATTCTCCA	Vector construction for protein expression
UGT706C4-F	CGCGGATCCATGACGACAAAGACCTTTGTGCTGT	Vector construction for protein expression
UGT706C4-R	CCGGAATTCTCAGCTGCGAACTCCATTCTCC	Vector construction for protein expression
UGT706J1-F	CGCGGATCCATGTTCCAAAGGGACTCGC	Vector construction for protein expression
UGT706J1-R	CCGGAATTCTCACTCCAATAGACTCTCTATTACA	Vector construction for protein expression
UGT706G1-F	CGCGGATCCATGAAGAAGACCATGGTGCTCTACC	Vector construction for protein expression
UGT706G1-R	CGCGGATCCTCACGATGTCTGTCGGCTGTC	Vector construction for protein expression
UGT706E2-F	CCGGAATTCATGATGACAGAAACGGTG	Vector construction for protein expression
UGT706E2-R	CCGGAATTCTCACTTGTTCACGCC	Vector construction for protein expression
UGT705A1-F	CGCGGATCCATGGCTTCTACTGACCGC	Vector construction for protein expression
UGT705A1-R	CCGGAATTCCTACTGAGGTTGCGGTGC	Vector construction for protein expression
UGT705A3-F	CCGGAATTCATGGCTTCTGCCGAGCGC	Vector construction for protein expression
UGT705A3-R	CCCAAGCTTTTACAGAGGTTGCAGCGC	Vector construction for protein expression
UGT705A2-F	CGCGGATCCATGGCTTCTGCTGAGCGC	Vector construction for protein expression
UGT705A2-R	CCGGAATTCCTACTGAGGTTGCCGTGC	Vector construction for protein expression
UGT706D1-OXF	attB1-ATGGAGTCCAAGCCCAGCC	Vector construction for overexpression
UGT706D1-OXR	attB2-TCACTCGGACGTCACCAAACG	Vector construction for overexpression
UGT706E1-OXF	attB1-ATGGAGAGAACCGTGGTG	Vector construction for overexpression
UGT706E1-OXR	attB2-TCATGCACTAACCATGCC	Vector construction for overexpression
UGT706F1-OXF	attB1-ATGAAGCAAACCGTCGTC	Vector construction for overexpression
UGT706F1-OXR	attB2-TTAGTTCTGGACAAGATT	Vector construction for overexpression
UGT706C4-OXF	attB1-ATGACGACAAAGACCTTTG	Vector construction for overexpression
UGT706C4-OXR	attB2-TCAGCTGCGAACTCCATTC	Vector construction for overexpression
UGT707A2-OXF	attB1-ATGGCTCCAGCGATGGC	Vector construction for overexpression
UGT707A2-OXR	attB2-CTATATGGATGACATGTGGGCC	Vector construction for overexpression
attB1	AAAAAGCAGGCTTA	gateway adaptor sequence
attB2	AGAAAGCTGGGTA	gateway adaptor sequence
oja703	CCTTCATACGCTATTTATTTGCTTG	Positive test
UGT706E1-F	GCTCAGGTTACCGGTCTACG	qRT-PCR primer for gene expression
UGT706E1-R	CCGGGATGTGGATCATGGAG	qRT-PCR primer for gene expression
UGT706F1-F	CGCCAGTACAACGAGCGG	qRT-PCR primer for gene expression
UGT706F1-R	GCGAAACACCGAGGAAATCA	qRT-PCR primer for gene expression
UGT88C3-F	TTACGTGTCTCGGATCTTCG	qRT-PCR primer for gene expression
UGT88C3-R	TGCAAGTGGTGAGGAAGAAG	qRT-PCR primer for gene expression
UGT88C2-F	GTCTCAGTTAGACCGCGACA	qRT-PCR primer for gene expression
UGT88C2-R	GGGAGTGGCAGCTATTTACC	qRT-PCR primer for gene expression
UGT706B1-F	CATCGACTTCTTCTGTGCGT	qRT-PCR primer for gene expression
UGT706B1-R	GGTTGCCTTGTACTGGTCCT	qRT-PCR primer for gene expression
UGT706C1-F	GCGACCTAGCGATCTACCTC	qRT-PCR primer for gene expression
UGT706C1-R	TGTTCACCAGAATGCCTCTC	qRT-PCR primer for gene expression
UGT706D1-F	AACAAGGTGTTCATCGTGGA	qRT-PCR primer for gene expression
UGT706D1-R	TCGATAAACTCGTCAAACGC	qRT-PCR primer for gene expression
UGT707A4-F	ACCTCATGTCGCTGATCG	qRT-PCR primer for gene expression
UGT707A4-R	ACTTGAACTCCTGCACGTTG	qRT-PCR primer for gene expression
UGT707A5-F	CAGGGAGTTCTCCATCACG	qRT-PCR primer for gene expression
UGT707A5-R	GTGCAGGTGGATGTACCG	qRT-PCR primer for gene expression
UGT707A3-F	AGCCAACGGCATTATCGTCA	qRT-PCR primer for gene expression
UGT707A3-R	GCCTACCGGATGGATCACC	qRT-PCR primer for gene expression
UGT707A2-F	GTACGTGTTCTTCACGTCCG	qRT-PCR primer for gene expression
UGT707A2-R	CCCTTCTTCATCACAGGCGT	qRT-PCR primer for gene expression
UGT706D3-F	AAGGACATGGGTAAGACGCC	qRT-PCR primer for gene expression
UGT706D3-R	TAATCAGAATACCCCGCGCC	qRT-PCR primer for gene expression
UGT706D2-F	GTGCCAATCCTTCTGACCTT	qRT-PCR primer for gene expression
UGT706D2-R	CGGTAGTGATAGACCAGCGA	qRT-PCR primer for gene expression
UGT706C3-F	GCAGGAAATCAAGGATCGGC	qRT-PCR primer for gene expression
UGT706C3-R	AGCTATCTCCAACAGCTGCG	qRT-PCR primer for gene expression
UGT706C4-F	GCAGGAAATCAAGGATCGGC	qRT-PCR primer for gene expression
UGT706C4-R	AGCTATCTCCAACAGCTGCG	qRT-PCR primer for gene expression
UGT706J1-F	AGGAAAGCGGAAGTGGGAGG	qRT-PCR primer for gene expression
UGT706J1-R	TTGTGCAGATGGCGAACGA	qRT-PCR primer for gene expression
UGT706G1-F	CCTCCCGATGATGAAGCTCG	qRT-PCR primer for gene expression
UGT706G1-R	GAGGGCTTGGACGAGATGAC	qRT-PCR primer for gene expression
UGT706E2-F	CCGTTCAAACCCAGTGACCT	qRT-PCR primer for gene expression
UGT706E2-R	CTGGAACGTGTTGACGAGGA	qRT-PCR primer for gene expression
UGT705A1-F	CTGCGTTTCGTTCAGCGTCA	qRT-PCR primer for gene expression
UGT705A1-R	GGGTCGATTCCGTCGAGGTT	qRT-PCR primer for gene expression
UGT705A3-F	GTGAGCCCACTTGCATCAGC	qRT-PCR primer for gene expression
UGT705A3-R	CGCCCAAAGGAACGGCTTAC	qRT-PCR primer for gene expression
UGT705A2-F	TCATCCCGTTCTTCGCCACA	qRT-PCR primer for gene expression
UGT705A2-R	TCCGGGAACGGATACTTGGC	qRT-PCR primer for gene expression
Restriction enzyme cutting sites are indicated in red
